# Supplementary material for: Triple-band highly sensitive terahertz metamaterial absorber for biomedical sensing applications
Source: PLoS One. 2025 Aug 19;20(8):e0328077. doi: 10.1371/journal.pone.0328077 (PMC12364324; doi:10.1371/journal.pone.0328077)
Supplement: S1 Data — (XLSX) [file pone.0328077.s001.xlsx]

## Sheet: Sheet1
Absorption			Absorption, Reflection, Transmission							ADS			Refractive index									Biomedical sensing
													n=1.34		n=1.36		n=1.38		n=1.4			Hela cell				malaria				glucose
1	0.00825		1	0.00825	1	0	1	0.99587		0	1		1	0.00896	1	0.00902	1	0.00908	1	0.00914		1	0.00911	1	0.00905	1	0.00884	1	0.00902	1	0.00902	1	0.00884
1.0055	0.0083		1.0055	0.0083	1.0055	0	1.0055	0.99584		0.01	0.99958		1.005	0.00903	1.005	0.00909	1.005	0.00915	1.005	0.00922		1.005	0.00918	1.005	0.00912	1.005	0.0089	1.005	0.0091	1.005	0.0091	1.005	0.0089
1.011	0.00836		1.011	0.00836	1.011	0	1.011	0.99581		0.02	0.99834		1.01	0.0091	1.01	0.00917	1.01	0.00922	1.01	0.00929		1.01	0.00926	1.01	0.00919	1.01	0.00897	1.01	0.00917	1.01	0.00917	1.01	0.00897
1.0165	0.00842		1.0165	0.00842	1.0165	0	1.0165	0.99578		0.03	0.99628		1.015	0.00917	1.015	0.00924	1.015	0.0093	1.015	0.00937		1.015	0.00934	1.015	0.00927	1.015	0.00904	1.015	0.00924	1.015	0.00924	1.015	0.00904
1.022	0.00847		1.022	0.00847	1.022	0	1.022	0.99575		0.04	0.99346		1.02	0.00924	1.02	0.00932	1.02	0.00938	1.02	0.00945		1.02	0.00941	1.02	0.00934	1.02	0.00911	1.02	0.00932	1.02	0.00932	1.02	0.00911
1.0275	0.00853		1.0275	0.00853	1.0275	0	1.0275	0.99572		0.05	0.98992		1.025	0.00931	1.025	0.00939	1.025	0.00945	1.025	0.00953		1.025	0.00949	1.025	0.00942	1.025	0.00919	1.025	0.00939	1.025	0.00939	1.025	0.00919
1.033	0.00859		1.033	0.00859	1.033	0	1.033	0.9957		0.06	0.98572		1.03	0.00939	1.03	0.00947	1.03	0.00953	1.03	0.00961		1.03	0.00957	1.03	0.0095	1.03	0.00926	1.03	0.00947	1.03	0.00947	1.03	0.00926
1.0385	0.00865		1.0385	0.00865	1.0385	0	1.0385	0.99567		0.07	0.98094		1.035	0.00946	1.035	0.00955	1.035	0.00962	1.035	0.0097		1.035	0.00966	1.035	0.00958	1.035	0.00934	1.035	0.00955	1.035	0.00955	1.035	0.00934
1.044	0.00871		1.044	0.00871	1.044	0	1.044	0.99563		0.08	0.97564		1.04	0.00954	1.04	0.00963	1.04	0.0097	1.04	0.00978		1.04	0.00974	1.04	0.00966	1.04	0.00941	1.04	0.00963	1.04	0.00963	1.04	0.00941
1.0495	0.00877		1.0495	0.00877	1.0495	0	1.0495	0.9956		0.09	0.96991		1.045	0.00962	1.045	0.00971	1.045	0.00978	1.045	0.00987		1.045	0.00983	1.045	0.00975	1.045	0.00949	1.045	0.00971	1.045	0.00971	1.045	0.00949
1.055	0.00884		1.055	0.00884	1.055	0	1.055	0.99557		0.1	0.96383		1.05	0.0097	1.05	0.0098	1.05	0.00987	1.05	0.00996		1.05	0.00991	1.05	0.00983	1.05	0.00957	1.05	0.0098	1.05	0.0098	1.05	0.00957
1.0605	0.0089		1.0605	0.0089	1.0605	0	1.0605	0.99554		0.11	0.95749		1.055	0.00979	1.055	0.00988	1.055	0.00996	1.055	0.01005		1.055	0.01	1.055	0.00992	1.055	0.00965	1.055	0.00988	1.055	0.00988	1.055	0.00965
1.066	0.00896		1.066	0.00896	1.066	0	1.066	0.99551		0.12	0.95097		1.06	0.00987	1.06	0.00997	1.06	0.01005	1.06	0.01014		1.06	0.0101	1.06	0.01001	1.06	0.00973	1.06	0.00997	1.06	0.00997	1.06	0.00973
1.0715	0.00903		1.0715	0.00903	1.0715	0	1.0715	0.99547		0.13	0.94435		1.065	0.00996	1.065	0.01006	1.065	0.01014	1.065	0.01024		1.065	0.01019	1.065	0.0101	1.065	0.00981	1.065	0.01006	1.065	0.01006	1.065	0.00981
1.077	0.0091		1.077	0.0091	1.077	0	1.077	0.99544		0.14	0.9377		1.07	0.01005	1.07	0.01015	1.07	0.01023	1.07	0.01034		1.07	0.01028	1.07	0.01019	1.07	0.0099	1.07	0.01015	1.07	0.01015	1.07	0.0099
1.0825	0.00917		1.0825	0.00917	1.0825	0	1.0825	0.99541		0.15	0.93109		1.075	0.01014	1.075	0.01025	1.075	0.01033	1.075	0.01044		1.075	0.01038	1.075	0.01029	1.075	0.00999	1.075	0.01025	1.075	0.01025	1.075	0.00999
1.088	0.00923		1.088	0.00923	1.088	0	1.088	0.99537		0.16	0.92459		1.08	0.01023	1.08	0.01034	1.08	0.01043	1.08	0.01054		1.08	0.01048	1.08	0.01038	1.08	0.01008	1.08	0.01034	1.08	0.01034	1.08	0.01008
1.0935	0.0093		1.0935	0.0093	1.0935	0	1.0935	0.99534		0.17	0.91824		1.085	0.01032	1.085	0.01044	1.085	0.01053	1.085	0.01064		1.085	0.01058	1.085	0.01048	1.0825	0.01012	1.085	0.01044	1.085	0.01044	1.0825	0.01012
1.099	0.00938		1.099	0.00938	1.099	0	1.099	0.9953		0.18	0.91209		1.09	0.01042	1.09	0.01054	1.09	0.01063	1.09	0.01075		1.09	0.01069	1.09	0.01058	1.085	0.01017	1.09	0.01054	1.09	0.01054	1.085	0.01017
1.1045	0.00945		1.1045	0.00945	1.1045	0	1.1045	0.99526		0.19	0.9062		1.095	0.01051	1.095	0.01064	1.095	0.01073	1.095	0.01086		1.095	0.01079	1.095	0.01068	1.09	0.01026	1.095	0.01064	1.095	0.01064	1.09	0.01026
1.11	0.00952		1.11	0.00952	1.11	0	1.11	0.99523		0.2	0.90058		1.1	0.01061	1.1	0.01074	1.1	0.01084	1.1	0.01097		1.09625	0.01082	1.1	0.01079	1.095	0.01035	1.1	0.01074	1.1	0.01074	1.095	0.01035
1.1155	0.0096		1.1155	0.0096	1.1155	0	1.1155	0.99519		0.21	0.89527		1.105	0.01072	1.10375	0.01082	1.105	0.01095	1.105	0.01108		1.1	0.0109	1.105	0.0109	1.1	0.01045	1.10375	0.01082	1.10375	0.01082	1.1	0.01045
1.121	0.00968		1.121	0.00968	1.121	0	1.121	0.99515		0.22	0.89029		1.11	0.01082	1.105	0.01085	1.11	0.01106	1.1075	0.01114		1.105	0.01102	1.11	0.01101	1.105	0.01055	1.105	0.01085	1.105	0.01085	1.105	0.01055
1.1265	0.00975		1.1265	0.00975	1.1265	0	1.1265	0.99511		0.23	0.88565		1.115	0.01093	1.11	0.01096	1.115	0.01118	1.11	0.0112		1.11	0.01113	1.115	0.01112	1.11	0.01064	1.11	0.01096	1.11	0.01096	1.11	0.01064
1.132	0.00983		1.132	0.00983	1.132	0	1.132	0.99507		0.24	0.88136		1.12	0.01104	1.115	0.01107	1.12	0.0113	1.115	0.01132		1.115	0.01125	1.12	0.01124	1.115	0.01074	1.115	0.01107	1.115	0.01107	1.115	0.01074
1.1375	0.00991		1.1375	0.00991	1.1375	0	1.1375	0.99503		0.25	0.87743		1.125	0.01115	1.12	0.01118	1.125	0.01142	1.12	0.01144		1.12	0.01137	1.125	0.01135	1.12	0.01085	1.12	0.01118	1.12	0.01118	1.12	0.01085
1.143	0.01		1.143	0.01	1.143	0	1.143	0.99499		0.26	0.87384		1.13	0.01126	1.125	0.0113	1.13	0.01154	1.125	0.01156		1.125	0.01149	1.13	0.01148	1.12375	0.01093	1.125	0.0113	1.125	0.0113	1.12375	0.01093
1.1485	0.01008		1.1485	0.01008	1.1485	0	1.1485	0.99495		0.27	0.87061		1.135	0.01138	1.13	0.01142	1.135	0.01167	1.13	0.01169		1.13	0.01162	1.135	0.0116	1.125	0.01096	1.13	0.01142	1.13	0.01142	1.125	0.01096
1.154	0.01017		1.154	0.01017	1.154	0	1.154	0.9949		0.28	0.86772		1.14	0.0115	1.135	0.01154	1.14	0.0118	1.135	0.01183		1.135	0.01175	1.13625	0.01163	1.13	0.01107	1.135	0.01154	1.135	0.01154	1.13	0.01107
1.1595	0.01026		1.1595	0.01026	1.1595	0	1.1595	0.99486		0.29	0.86516		1.145	0.01163	1.14	0.01167	1.145	0.01193	1.14	0.01196		1.14	0.01188	1.14	0.01173	1.135	0.01118	1.14	0.01166	1.14	0.01166	1.135	0.01118
1.165	0.01035		1.165	0.01035	1.165	0	1.165	0.99481		0.3	0.86292		1.15	0.01175	1.145	0.0118	1.15	0.01207	1.145	0.0121		1.145	0.01202	1.145	0.01186	1.14	0.01129	1.145	0.01179	1.145	0.01179	1.14	0.01129
1.1705	0.01044		1.1705	0.01044	1.1705	0	1.1705	0.99477		0.31	0.86099		1.155	0.01188	1.15	0.01193	1.155	0.01221	1.15	0.01224		1.15	0.01216	1.15	0.01199	1.145	0.01141	1.15	0.01192	1.15	0.01192	1.145	0.01141
1.176	0.01053		1.176	0.01053	1.176	0	1.176	0.99472		0.32	0.85933		1.16	0.01202	1.155	0.01206	1.16	0.01235	1.155	0.01239		1.155	0.0123	1.155	0.01213	1.15	0.01153	1.155	0.01206	1.155	0.01206	1.15	0.01153
1.1815	0.01063		1.1815	0.01063	1.1815	0	1.1815	0.99467		0.33	0.85795		1.165	0.01215	1.16	0.0122	1.165	0.0125	1.16	0.01254		1.16	0.01245	1.16	0.01227	1.155	0.01166	1.15562	0.01208	1.15562	0.01208	1.155	0.01166
1.187	0.01072		1.187	0.01072	1.187	0	1.187	0.99462		0.34	0.85681		1.17	0.01229	1.165	0.01235	1.17	0.01265	1.165	0.0127		1.165	0.0126	1.165	0.01242	1.16	0.01178	1.16	0.0122	1.16	0.0122	1.16	0.01178
1.1925	0.01082		1.1925	0.01082	1.1925	0	1.1925	0.99457		0.35	0.85589		1.175	0.01244	1.17	0.01249	1.175	0.01281	1.17	0.01286		1.17	0.01276	1.17	0.01257	1.165	0.01191	1.165	0.01234	1.165	0.01234	1.165	0.01191
1.198	0.01092		1.198	0.01092	1.198	0	1.198	0.99452		0.36	0.85518		1.18	0.01258	1.175	0.01264	1.18	0.01297	1.175	0.01302		1.175	0.01292	1.175	0.01272	1.17	0.01205	1.17	0.01249	1.17	0.01249	1.17	0.01205
1.2035	0.01103		1.2035	0.01103	1.2035	0	1.2035	0.99447		0.37	0.85466		1.185	0.01274	1.18	0.0128	1.185	0.01314	1.18	0.01319		1.18	0.01308	1.18	0.01288	1.175	0.01218	1.175	0.01264	1.175	0.01264	1.175	0.01218
1.209	0.01113		1.209	0.01113	1.209	0	1.209	0.99442		0.38	0.85429		1.19	0.01289	1.185	0.01296	1.19	0.01331	1.185	0.01336		1.185	0.01325	1.185	0.01304	1.18	0.01232	1.18	0.01279	1.18	0.01279	1.18	0.01232
1.2145	0.01124		1.2145	0.01124	1.2145	0	1.2145	0.99436		0.39	0.85407		1.195	0.01305	1.19	0.01312	1.195	0.01349	1.19	0.01354		1.19	0.01343	1.19	0.0132	1.185	0.01247	1.185	0.01295	1.185	0.01295	1.185	0.01247
1.22	0.01135		1.22	0.01135	1.22	0	1.22	0.99431		0.4	0.85396		1.2	0.01322	1.195	0.01329	1.2	0.01367	1.195	0.01373		1.1925	0.01352	1.195	0.01338	1.19	0.01262	1.19	0.01312	1.19	0.01312	1.19	0.01262
1.2255	0.01146		1.2255	0.01146	1.2255	0	1.2255	0.99425		0.41	0.85395		1.205	0.01339	1.2	0.01346	1.205	0.01386	1.2	0.01392		1.195	0.01361	1.2	0.01355	1.195	0.01277	1.195	0.01329	1.195	0.01329	1.195	0.01277
1.22825	0.01152		1.22825	0.01152	1.22825	0	1.22825	0.99422		0.42	0.85402		1.21	0.01356	1.205	0.01364	1.21	0.01405	1.205	0.01411		1.2	0.01379	1.20438	0.01371	1.2	0.01292	1.2	0.01347	1.2	0.01347	1.2	0.01292
1.231	0.01158		1.231	0.01158	1.231	0	1.231	0.9942		0.43	0.85414		1.215	0.01374	1.2075	0.01373	1.215	0.01425	1.21	0.01432		1.205	0.01399	1.205	0.01373	1.205	0.01308	1.205	0.01365	1.205	0.01365	1.205	0.01308
1.2365	0.01169		1.2365	0.01169	1.2365	0	1.2365	0.99414		0.44	0.85429		1.22	0.01393	1.21	0.01383	1.22	0.01445	1.215	0.01453		1.21	0.01418	1.21	0.01392	1.20625	0.01313	1.2075	0.01373	1.2075	0.01373	1.20625	0.01313
1.242	0.01181		1.242	0.01181	1.242	0	1.242	0.99408		0.45	0.85446		1.225	0.01412	1.215	0.01402	1.225	0.01466	1.22	0.01474		1.215	0.01439	1.215	0.01412	1.21	0.01325	1.21	0.01382	1.21	0.01382	1.21	0.01325
1.2475	0.01194		1.2475	0.01194	1.2475	0	1.2475	0.99401		0.46	0.85462		1.23	0.01431	1.22	0.01421	1.23	0.01488	1.225	0.01496		1.22	0.0146	1.22	0.01431	1.215	0.01342	1.215	0.014	1.215	0.014	1.215	0.01342
1.253	0.01206		1.253	0.01206	1.253	0	1.253	0.99395		0.47	0.85477		1.235	0.01452	1.225	0.01441	1.235	0.01509	1.23	0.0152		1.225	0.01481	1.225	0.01452	1.22	0.01359	1.22	0.01419	1.22	0.01419	1.22	0.01359
1.2585	0.01219		1.2585	0.01219	1.2585	0	1.2585	0.99388		0.48	0.85487		1.24	0.01473	1.23	0.01462	1.24	0.01532	1.235	0.01543		1.23	0.01504	1.23	0.01473	1.225	0.01378	1.225	0.0144	1.225	0.0144	1.225	0.01378
1.264	0.01233		1.264	0.01233	1.264	0	1.264	0.99382		0.49	0.85492		1.245	0.01494	1.235	0.01484	1.245	0.01556	1.24	0.01568		1.235	0.01527	1.235	0.01495	1.23	0.01397	1.23	0.0146	1.23	0.0146	1.23	0.01397
1.2695	0.01246		1.2695	0.01246	1.2695	0	1.2695	0.99375		0.5	0.8549		1.25	0.01517	1.24	0.01506	1.25	0.01581	1.245	0.01594		1.24	0.01551	1.24	0.01518	1.235	0.01416	1.235	0.01482	1.235	0.01482	1.235	0.01416
1.275	0.01261		1.275	0.01261	1.275	0	1.275	0.99368		0.51	0.85479		1.255	0.0154	1.245	0.01529	1.255	0.01607	1.25	0.0162		1.245	0.01576	1.245	0.01541	1.24	0.01435	1.24	0.01504	1.24	0.01504	1.24	0.01435
1.2805	0.01275		1.2805	0.01275	1.2805	0	1.2805	0.9936		0.52	0.85459		1.26	0.01564	1.25	0.01552	1.26	0.01634	1.255	0.01647		1.25	0.01602	1.25	0.01565	1.245	0.01456	1.245	0.01527	1.245	0.01527	1.245	0.01456
1.286	0.0129		1.286	0.0129	1.286	0	1.286	0.99353		0.53	0.85427		1.265	0.01588	1.255	0.01577	1.265	0.01662	1.26	0.01676		1.255	0.01628	1.255	0.0159	1.2475	0.01466	1.25	0.01551	1.25	0.01551	1.2475	0.01466
1.2915	0.01305		1.2915	0.01305	1.2915	0	1.2915	0.99345		0.54	0.85383		1.27	0.01614	1.26	0.01602	1.27	0.01691	1.265	0.01705		1.26	0.01656	1.26	0.01616	1.25	0.01477	1.255	0.01575	1.255	0.01575	1.25	0.01477
1.297	0.0132		1.297	0.0132	1.297	0	1.297	0.99338		0.55	0.85326		1.275	0.0164	1.265	0.01629	1.275	0.0172	1.27	0.01736		1.265	0.01684	1.265	0.01643	1.255	0.01499	1.25937	0.01597	1.25937	0.01597	1.255	0.01499
1.3025	0.01337		1.3025	0.01337	1.3025	0	1.3025	0.99329		0.56	0.85254		1.28	0.01667	1.27	0.01656	1.28	0.01751	1.275	0.01768		1.27	0.01714	1.27	0.01671	1.26	0.01521	1.26	0.01601	1.26	0.01601	1.26	0.01521
1.308	0.01353		1.308	0.01353	1.308	0	1.308	0.99321		0.57	0.85168		1.285	0.01696	1.275	0.01684	1.285	0.01783	1.28	0.01801		1.275	0.01745	1.2725	0.01685	1.265	0.01544	1.265	0.01627	1.265	0.01627	1.265	0.01544
1.31213	0.01366		1.31213	0.01366	1.31213	0	1.31213	0.99315		0.58	0.85065		1.29	0.01725	1.28	0.01713	1.29	0.01817	1.285	0.01835		1.28	0.01777	1.275	0.017	1.27	0.01568	1.27	0.01654	1.27	0.01654	1.27	0.01568
1.3135	0.0137		1.3135	0.0137	1.3135	0	1.3135	0.99313		0.59	0.84946		1.295	0.01755	1.285	0.01744	1.295	0.01852	1.29	0.01871		1.285	0.0181	1.28	0.0173	1.275	0.01593	1.275	0.01682	1.275	0.01682	1.275	0.01593
1.319	0.01387		1.319	0.01387	1.319	0	1.319	0.99304		0.6	0.84809		1.3	0.01787	1.29	0.01775	1.3	0.01888	1.295	0.01908		1.28875	0.01836	1.285	0.01761	1.28	0.01619	1.28	0.01711	1.28	0.01711	1.28	0.01619
1.3245	0.01405		1.3245	0.01405	1.3245	0	1.3245	0.99295		0.61	0.84655		1.305	0.01819	1.295	0.01808	1.305	0.01925	1.3	0.01946		1.29	0.01844	1.29	0.01793	1.285	0.01645	1.285	0.01742	1.285	0.01742	1.285	0.01645
1.33	0.01424		1.33	0.01424	1.33	0	1.33	0.99286		0.62	0.84483		1.31	0.01853	1.3	0.01842	1.31	0.01964	1.305	0.01987		1.295	0.0188	1.295	0.01826	1.28875	0.01666	1.29	0.01773	1.29	0.01773	1.28875	0.01666
1.3355	0.01443		1.3355	0.01443	1.3355	0	1.3355	0.99276		0.63	0.84292		1.315	0.01889	1.305	0.01877	1.315	0.02005	1.31	0.02028		1.3	0.01917	1.3	0.01861	1.29	0.01673	1.295	0.01806	1.295	0.01806	1.29	0.01673
1.341	0.01462		1.341	0.01462	1.341	0	1.341	0.99266		0.64	0.84083		1.32	0.01925	1.31	0.01914	1.32	0.02047	1.315	0.02072		1.305	0.01956	1.305	0.01897	1.295	0.01701	1.3	0.0184	1.3	0.0184	1.295	0.01701
1.3465	0.01483		1.3465	0.01483	1.3465	0	1.3465	0.99256		0.65	0.83855		1.325	0.01963	1.31125	0.01923	1.3225	0.02069	1.32	0.02118		1.31	0.01997	1.31	0.01935	1.3	0.01731	1.305	0.01875	1.305	0.01875	1.3	0.01731
1.352	0.01503		1.352	0.01503	1.352	0	1.352	0.99245		0.66	0.83608		1.33	0.02003	1.315	0.01952	1.325	0.02092	1.3225	0.02142		1.315	0.02039	1.315	0.01974	1.305	0.01762	1.31	0.01912	1.31	0.01912	1.305	0.01762
1.3575	0.01525		1.3575	0.01525	1.3575	0	1.3575	0.99235		0.67	0.83342		1.335	0.02044	1.32	0.01991	1.33	0.02138	1.325	0.02166		1.32	0.02083	1.32	0.02015	1.31	0.01794	1.31125	0.01921	1.31125	0.01921	1.31	0.01794
1.363	0.01547		1.363	0.01547	1.363	0	1.363	0.99223		0.68	0.83057		1.34	0.02087	1.325	0.02033	1.335	0.02186	1.33	0.02216		1.325	0.02129	1.325	0.02058	1.315	0.01827	1.315	0.0195	1.315	0.0195	1.315	0.01827
1.3685	0.0157		1.3685	0.0157	1.3685	0	1.3685	0.99212		0.69	0.82754		1.345	0.02132	1.33	0.02076	1.34	0.02237	1.335	0.02268		1.33	0.02177	1.33	0.02102	1.32	0.01861	1.32	0.0199	1.32	0.0199	1.32	0.01861
1.374	0.01594		1.374	0.01594	1.374	0	1.374	0.992		0.7	0.82431		1.35	0.02179	1.335	0.02121	1.345	0.02289	1.34	0.02322		1.335	0.02227	1.335	0.02149	1.325	0.01897	1.325	0.02031	1.325	0.02031	1.325	0.01897
1.3795	0.01618		1.3795	0.01618	1.3795	0	1.3795	0.99188		0.71	0.82091		1.355	0.02228	1.34	0.02168	1.35	0.02345	1.345	0.0238		1.34	0.0228	1.34	0.02197	1.33	0.01934	1.33	0.02075	1.33	0.02075	1.33	0.01934
1.385	0.01643		1.385	0.01643	1.385	0	1.385	0.99175		0.72	0.81732		1.36	0.02279	1.345	0.02217	1.355	0.02403	1.35	0.0244		1.345	0.02335	1.34063	0.02203	1.335	0.01973	1.335	0.0212	1.335	0.0212	1.335	0.01973
1.3905	0.01669		1.3905	0.01669	1.3905	0	1.3905	0.99162		0.73	0.81356		1.365	0.02333	1.35	0.02268	1.36	0.02464	1.355	0.02503		1.35	0.02393	1.345	0.02248	1.34	0.02013	1.34	0.02167	1.34	0.02167	1.34	0.02013
1.396	0.01696		1.396	0.01696	1.396	0	1.396	0.99148		0.74	0.80962		1.37	0.02389	1.355	0.02322	1.365	0.02527	1.36	0.02569		1.355	0.02453	1.35	0.02301	1.345	0.02055	1.345	0.02216	1.345	0.02216	1.345	0.02055
1.4015	0.01724		1.4015	0.01724	1.4015	0	1.4015	0.99134		0.75	0.80551		1.375	0.02447	1.36	0.02378	1.37	0.02594	1.365	0.02638		1.36	0.02516	1.355	0.02356	1.35	0.02099	1.35	0.02268	1.35	0.02268	1.35	0.02099
1.407	0.01753		1.407	0.01753	1.407	0	1.407	0.99119		0.76	0.80124		1.38	0.02508	1.365	0.02437	1.37375	0.02646	1.37	0.02712		1.365	0.02583	1.36	0.02414	1.355	0.02145	1.355	0.02321	1.355	0.02321	1.355	0.02145
1.4125	0.01783		1.4125	0.01783	1.4125	0	1.4125	0.99104		0.77	0.79681		1.385	0.02573	1.37	0.02499	1.375	0.02664	1.375	0.02789		1.37	0.02653	1.365	0.02475	1.36	0.02192	1.36	0.02377	1.36	0.02377	1.36	0.02192
1.418	0.01814		1.418	0.01814	1.418	0	1.418	0.99089		0.78	0.79222		1.39	0.02642	1.375	0.02564	1.38	0.02738	1.38	0.0287		1.375	0.02727	1.37	0.02539	1.365	0.02242	1.36312	0.02414	1.36312	0.02414	1.365	0.02242
1.4235	0.01847		1.4235	0.01847	1.4235	0	1.4235	0.99072		0.79	0.78748		1.395	0.02714	1.38	0.02632	1.385	0.02815	1.385	0.02955		1.38	0.02804	1.375	0.02606	1.37	0.02294	1.365	0.02436	1.365	0.02436	1.37	0.02294
1.429	0.0188		1.429	0.0188	1.429	0	1.429	0.99055		0.8	0.78259		1.4	0.0279	1.385	0.02703	1.39	0.02897	1.39	0.03046		1.385	0.02886	1.38	0.02676	1.375	0.02349	1.37	0.02497	1.37	0.02497	1.375	0.02349
1.4345	0.01915		1.4345	0.01915	1.4345	0	1.4345	0.99038		0.81	0.77757		1.405	0.02869	1.39	0.02779	1.395	0.02983	1.395	0.03141		1.39	0.02972	1.385	0.0275	1.38	0.02406	1.375	0.02562	1.375	0.02562	1.38	0.02406
1.44	0.01951		1.44	0.01951	1.44	0	1.44	0.9902		0.82	0.77241		1.41	0.02953	1.395	0.02858	1.4	0.03074	1.4	0.03243		1.395	0.03063	1.39	0.02828	1.385	0.02465	1.38	0.0263	1.38	0.0263	1.385	0.02465
1.4455	0.01988		1.4455	0.01988	1.4455	0	1.4455	0.99001		0.83	0.76713		1.415	0.03041	1.4	0.02941	1.405	0.03171	1.405	0.0335		1.4	0.03159	1.395	0.0291	1.3875	0.02496	1.385	0.02701	1.385	0.02701	1.3875	0.02496
1.451	0.02028		1.451	0.02028	1.451	0	1.451	0.98981		0.84	0.76172		1.42	0.03133	1.405	0.03029	1.41	0.03273	1.41	0.03464		1.405	0.03261	1.4	0.02996	1.39	0.02528	1.39	0.02776	1.39	0.02776	1.39	0.02528
1.4565	0.02068		1.4565	0.02068	1.4565	0	1.4565	0.98961		0.85	0.7562		1.425	0.03231	1.41	0.03122	1.415	0.03381	1.415	0.03584		1.41	0.03369	1.405	0.03088	1.395	0.02593	1.395	0.02855	1.395	0.02855	1.395	0.02593
1.462	0.0211		1.462	0.0211	1.462	0	1.462	0.98939		0.86	0.75056		1.43	0.03334	1.415	0.0322	1.42	0.03495	1.42	0.03713		1.415	0.03483	1.40875	0.0316	1.4	0.02662	1.4	0.02938	1.4	0.02938	1.4	0.02662
1.4675	0.02154		1.4675	0.02154	1.4675	0	1.4675	0.98917		0.87	0.74482		1.435	0.03444	1.42	0.03324	1.425	0.03616	1.425	0.03849		1.42	0.03604	1.41	0.03184	1.405	0.02734	1.405	0.03026	1.405	0.03026	1.405	0.02734
1.473	0.022		1.473	0.022	1.473	0	1.473	0.98894		0.88	0.73899		1.44	0.0356	1.425	0.03434	1.43	0.03746	1.43	0.03995		1.425	0.03733	1.415	0.03286	1.41	0.0281	1.41	0.03119	1.41	0.03119	1.41	0.0281
1.4785	0.02248		1.4785	0.02248	1.4785	0	1.4785	0.98869		0.89	0.73306		1.445	0.03683	1.43	0.03551	1.435	0.03883	1.435	0.0415		1.43	0.0387	1.42	0.03394	1.415	0.0289	1.415	0.03217	1.415	0.03217	1.415	0.0289
1.47988	0.02261		1.47988	0.02261	1.47988	0	1.47988	0.98863		0.9	0.72705		1.45	0.03813	1.435	0.03675	1.44	0.04029	1.44	0.04316		1.435	0.04016	1.425	0.03509	1.42	0.02974	1.42	0.0332	1.42	0.0332	1.42	0.02974
1.484	0.02298		1.484	0.02298	1.484	0	1.484	0.98844		0.91	0.72095		1.455	0.03952	1.44	0.03806	1.445	0.04186	1.445	0.04494		1.44	0.04171	1.43	0.0363	1.425	0.03063	1.425	0.0343	1.425	0.0343	1.425	0.03063
1.4895	0.0235		1.4895	0.0235	1.4895	0	1.4895	0.98818		0.92	0.71478		1.46	0.041	1.445	0.03947	1.45	0.04353	1.45	0.04684		1.445	0.04338	1.435	0.0376	1.43	0.03157	1.43	0.03547	1.43	0.03547	1.43	0.03157
1.495	0.02405		1.495	0.02405	1.495	0	1.495	0.9879		0.93	0.70854		1.465	0.04257	1.45	0.04096	1.455	0.04531	1.455	0.04888		1.45	0.04516	1.44	0.03897	1.435	0.03256	1.435	0.0367	1.435	0.0367	1.435	0.03256
1.5005	0.02462		1.5005	0.02462	1.5005	0	1.5005	0.98761		0.94	0.70224		1.47	0.04426	1.455	0.04255	1.46	0.04723	1.46	0.05107		1.455	0.04707	1.445	0.04044	1.44	0.03361	1.44	0.03802	1.44	0.03802	1.44	0.03361
1.506	0.02522		1.506	0.02522	1.506	0	1.506	0.98731		0.95	0.69587		1.475	0.04605	1.46	0.04426	1.465	0.04928	1.465	0.05342		1.46	0.04911	1.45	0.042	1.445	0.03472	1.445	0.03942	1.445	0.03942	1.445	0.03472
1.5115	0.02585		1.5115	0.02585	1.5115	0	1.5115	0.98699		0.96	0.68946		1.48	0.04798	1.465	0.04608	1.47	0.05149	1.47	0.05597		1.465	0.05132	1.455	0.04367	1.45	0.0359	1.45	0.04091	1.45	0.04091	1.45	0.0359
1.517	0.0265		1.517	0.0265	1.517	0	1.517	0.98666		0.97	0.68299		1.485	0.05004	1.47	0.04804	1.475	0.05387	1.475	0.05871		1.47	0.05369	1.46	0.04546	1.455	0.03715	1.455	0.0425	1.455	0.0425	1.455	0.03715
1.5225	0.02719		1.5225	0.02719	1.5225	0	1.5225	0.98631		0.98	0.67648		1.49	0.05225	1.475	0.05014	1.48	0.05643	1.48	0.06168		1.475	0.05625	1.465	0.04738	1.46	0.03848	1.46	0.0442	1.46	0.0442	1.46	0.03848
1.528	0.02791		1.528	0.02791	1.528	0	1.528	0.98595		0.99	0.66993		1.495	0.05463	1.48	0.0524	1.485	0.05919	1.485	0.0649		1.48	0.05901	1.47	0.04944	1.465	0.0399	1.465	0.04602	1.465	0.04602	1.465	0.0399
1.5335	0.02867		1.5335	0.02867	1.5335	0	1.5335	0.98556		1	0.66335		1.5	0.0572	1.485	0.05482	1.49	0.06217	1.49	0.0684		1.485	0.062	1.475	0.05164	1.47	0.04141	1.47	0.04796	1.47	0.04796	1.47	0.04141
1.539	0.02947		1.539	0.02947	1.539	0	1.539	0.98515		1.01	0.65674		1.505	0.05996	1.49	0.05744	1.495	0.06538	1.495	0.07222		1.49	0.06523	1.47687	0.05251	1.475	0.04302	1.475	0.05006	1.475	0.05006	1.475	0.04302
1.5445	0.03031		1.5445	0.03031	1.5445	0	1.5445	0.98473		1.02	0.65009		1.51	0.06296	1.495	0.06025	1.5	0.06886	1.5	0.07638		1.495	0.06874	1.48	0.05401	1.48	0.04474	1.48	0.0523	1.48	0.0523	1.48	0.04474
1.55	0.0312		1.55	0.0312	1.55	0	1.55	0.98428		1.03	0.64343		1.51313	0.06495	1.5	0.06328	1.505	0.07265	1.505	0.08093		1.5	0.07255	1.485	0.05657	1.485	0.04658	1.485	0.05472	1.485	0.05472	1.485	0.04658
1.5555	0.03213		1.5555	0.03213	1.5555	0	1.5555	0.9838		1.04	0.63675		1.515	0.06619	1.505	0.06656	1.51	0.07677	1.51	0.08592		1.505	0.0767	1.49	0.05932	1.49	0.04855	1.49	0.05733	1.49	0.05733	1.49	0.04855
1.561	0.03311		1.561	0.03311	1.561	0	1.561	0.9833		1.05	0.63005		1.52	0.06971	1.51	0.07012	1.515	0.08129	1.515	0.0914		1.51	0.08124	1.495	0.06229	1.495	0.05066	1.49125	0.05802	1.49125	0.05802	1.495	0.05066
1.56375	0.03363		1.56375	0.03363	1.56375	0	1.56375	0.98304		1.06	0.62334		1.525	0.07353	1.515	0.07399	1.52	0.08624	1.52	0.09744		1.515	0.08622	1.5	0.06551	1.5	0.05294	1.495	0.06015	1.495	0.06015	1.5	0.05294
1.5665	0.03416		1.5665	0.03416	1.5665	0	1.5665	0.98277		1.07	0.61663		1.53	0.0777	1.51937	0.07767	1.525	0.09168	1.525	0.10412		1.52	0.09169	1.505	0.06899	1.5025	0.05414	1.5	0.06319	1.5	0.06319	1.5025	0.05414
1.572	0.03526		1.572	0.03526	1.572	0	1.572	0.98221		1.08	0.6099		1.535	0.08224	1.52	0.07822	1.53	0.09768	1.53	0.11152		1.525	0.09773	1.51	0.07279	1.505	0.05539	1.505	0.06647	1.505	0.06647	1.505	0.05539
1.5775	0.03642		1.5775	0.03642	1.5775	0	1.5775	0.98162		1.09	0.60318		1.54	0.08722	1.525	0.08284	1.535	0.10431	1.535	0.11975		1.52875	0.10267	1.515	0.07693	1.51	0.05803	1.51	0.07002	1.51	0.07002	1.51	0.05803
1.583	0.03766		1.583	0.03766	1.583	0	1.583	0.98099		1.1	0.59645		1.545	0.09268	1.53	0.08791	1.53625	0.10608	1.54	0.12891		1.53	0.1044	1.52	0.08145	1.515	0.06089	1.515	0.07386	1.515	0.07386	1.515	0.06089
1.5885	0.03897		1.5885	0.03897	1.5885	0	1.5885	0.98032		1.11	0.58973		1.55	0.09869	1.535	0.09347	1.54	0.11166	1.5425	0.13389		1.535	0.11179	1.525	0.0864	1.52	0.06398	1.52	0.07805	1.52	0.07805	1.52	0.06398
1.594	0.04036		1.594	0.04036	1.594	0	1.594	0.97961		1.12	0.58301		1.555	0.10532	1.54	0.09961	1.545	0.11982	1.545	0.13916		1.54	0.12	1.53	0.09183	1.525	0.06731	1.525	0.08263	1.525	0.08263	1.525	0.06731
1.5995	0.04184		1.5995	0.04184	1.5995	0	1.5995	0.97886		1.13	0.5763		1.56	0.11264	1.545	0.10639	1.55	0.1289	1.55	0.15066		1.545	0.12915	1.535	0.09781	1.53	0.07092	1.53	0.08766	1.53	0.08766	1.53	0.07092
1.605	0.04342		1.605	0.04342	1.605	0	1.605	0.97805		1.14	0.56959		1.56469	0.12024	1.55	0.11389	1.555	0.13905	1.555	0.1636		1.55	0.13938	1.54	0.10442	1.535	0.07481	1.535	0.09319	1.535	0.09319	1.535	0.07481
1.6105	0.0451		1.6105	0.0451	1.6105	0	1.6105	0.97719		1.15	0.5629		1.565	0.12077	1.555	0.12223	1.56	0.15042	1.56	0.17821		1.555	0.15085	1.545	0.11173	1.54	0.07904	1.54	0.09929	1.54	0.09929	1.54	0.07904
1.616	0.04689		1.616	0.04689	1.616	0	1.616	0.97627		1.16	0.55621		1.57	0.12981	1.56	0.13151	1.565	0.16321	1.565	0.19476		1.56	0.16375	1.55	0.11984	1.545	0.08367	1.545	0.10602	1.545	0.10602	1.545	0.08367
1.6215	0.04881		1.6215	0.04881	1.6215	0	1.6215	0.97529		1.17	0.54954		1.575	0.13989	1.565	0.14188	1.57	0.17763	1.57	0.21356		1.565	0.17831	1.555	0.12888	1.55	0.08876	1.55	0.11349	1.55	0.11349	1.55	0.08876
1.627	0.05086		1.627	0.05086	1.627	0	1.627	0.97424		1.18	0.54289		1.58	0.15118	1.57	0.1535	1.575	0.19394	1.575	0.23499		1.56563	0.18026	1.56	0.13896	1.555	0.09435	1.555	0.12178	1.555	0.12178	1.555	0.09435
1.6325	0.05306		1.6325	0.05306	1.6325	0	1.6325	0.97311		1.19	0.53625		1.585	0.16385	1.57156	0.15742	1.5775	0.2029	1.58	0.25947		1.57	0.1948	1.565	0.15027	1.56	0.10053	1.56	0.13102	1.56	0.13102	1.56	0.10053
1.638	0.05542		1.638	0.05542	1.638	0	1.638	0.9719		1.2	0.52962		1.59	0.17811	1.575	0.16657	1.58	0.21245	1.585	0.28749		1.575	0.21352	1.57	0.16297	1.565	0.10735	1.565	0.14133	1.565	0.14133	1.565	0.10735
1.6435	0.05796		1.6435	0.05796	1.6435	0	1.6435	0.97059		1.21	0.52301		1.595	0.19421	1.58	0.1813	1.585	0.23351	1.59	0.31963		1.58	0.23484	1.575	0.17729	1.57	0.1149	1.5675	0.14695	1.5675	0.14695	1.57	0.1149
1.64762	0.05999		1.64762	0.05999	1.64762	0	1.64762	0.96954		1.22	0.51642		1.6	0.21244	1.585	0.19797	1.59	0.25754	1.595	0.35647		1.585	0.25919	1.58	0.19348	1.575	0.12328	1.57	0.15289	1.57	0.15289	1.575	0.12328
1.649	0.0607		1.649	0.0607	1.649	0	1.649	0.96918		1.23	0.50985		1.605	0.23314	1.59	0.21688	1.595	0.28503	1.59875	0.38758		1.59	0.28706	1.585	0.21184	1.58	0.13261	1.575	0.16588	1.575	0.16588	1.58	0.13261
1.6545	0.06365		1.6545	0.06365	1.6545	0	1.6545	0.96765		1.24	0.50329		1.61	0.25672	1.595	0.23839	1.59813	0.3042	1.6	0.39866		1.595	0.31899	1.59	0.23273	1.585	0.14303	1.58	0.18052	1.58	0.18052	1.585	0.14303
1.66	0.06683		1.66	0.06683	1.66	0	1.66	0.96601		1.25	0.49675		1.615	0.28362	1.59766	0.25102	1.6	0.31651	1.605	0.44676		1.6	0.35558	1.595	0.25656	1.59	0.1547	1.585	0.19708	1.585	0.19708	1.59	0.1547
1.6655	0.07027		1.6655	0.07027	1.6655	0	1.6655	0.96422		1.26	0.49023		1.61625	0.29092	1.6	0.26293	1.605	0.35255	1.61	0.50123		1.6025	0.37582	1.6	0.28379	1.59375	0.16439	1.59	0.21586	1.59	0.21586	1.59375	0.16439
1.671	0.07398		1.671	0.07398	1.671	0	1.671	0.9623		1.27	0.48372		1.62	0.31436	1.605	0.29098	1.61	0.39379	1.615	0.56214		1.605	0.39746	1.605	0.31496	1.595	0.16781	1.595	0.23723	1.595	0.23723	1.595	0.16781
1.6765	0.07803		1.6765	0.07803	1.6765	0	1.6765	0.96019		1.28	0.47723		1.625	0.34951	1.61	0.32307	1.615	0.44079	1.62	0.62898		1.61	0.44521	1.61	0.35063	1.6	0.18259	1.6	0.26159	1.6	0.26159	1.6	0.18259
1.682	0.08249		1.682	0.08249	1.682	0	1.682	0.95787		1.29	0.47075		1.63	0.38964	1.615	0.35979	1.61875	0.48011	1.625	0.70024		1.615	0.49925	1.615	0.3914	1.605	0.19929	1.605	0.28942	1.605	0.28942	1.605	0.19929
1.6875	0.08736		1.6875	0.08736	1.6875	0	1.6875	0.95532		1.3	0.46429		1.635	0.43533	1.62	0.40174	1.62	0.49402	1.62688	0.72765		1.62	0.55972	1.62	0.4378	1.61	0.21822	1.60563	0.29317	1.60563	0.29317	1.61	0.21822
1.693	0.09268		1.693	0.09268	1.693	0	1.693	0.95253		1.31	0.45784		1.64	0.48704	1.62375	0.43698	1.625	0.55361	1.63	0.77336		1.625	0.62614	1.625	0.49041	1.615	0.23974	1.61	0.32127	1.61	0.32127	1.615	0.23974
1.6985	0.09852		1.6985	0.09852	1.6985	0	1.6985	0.94947		1.32	0.45141		1.64203	0.50982	1.625	0.44948	1.63	0.6192	1.635	0.84369		1.63	0.69711	1.63	0.54941	1.62	0.26427	1.615	0.3577	1.615	0.3577	1.62	0.26427
1.704	0.10493		1.704	0.10493	1.704	0	1.704	0.94608		1.33	0.44498		1.645	0.54496	1.63	0.50342	1.635	0.6895	1.64	0.90527		1.635	0.76992	1.635	0.6144	1.625	0.29228	1.62	0.39931	1.62	0.39931	1.625	0.29228
1.7095	0.11199		1.7095	0.11199	1.7095	0	1.7095	0.94234		1.34	0.43856		1.65	0.60883	1.635	0.56364	1.63938	0.75294	1.64094	0.9153		1.63625	0.78794	1.64	0.68419	1.6275	0.30776	1.62469	0.44354	1.62469	0.44354	1.6275	0.30776
1.715	0.1198		1.715	0.1198	1.715	0	1.715	0.93819		1.35	0.43214		1.655	0.67761	1.64	0.62966	1.64	0.762	1.645	0.95145		1.64	0.84026	1.645	0.75642	1.63	0.32431	1.625	0.44668	1.625	0.44668	1.63	0.32431
1.7205	0.12845		1.7205	0.12845	1.7205	0	1.7205	0.93357		1.36	0.42573		1.66	0.74913	1.645	0.70008	1.645	0.83264	1.64797	0.96907		1.64469	0.8988	1.65	0.8272	1.635	0.36093	1.63	0.50021	1.63	0.50021	1.635	0.36093
1.726	0.13807		1.726	0.13807	1.726	0	1.726	0.9284		1.37	0.41932		1.665	0.81979	1.64938	0.76324	1.64969	0.89222	1.65	0.97626		1.645	0.90232	1.655	0.89113	1.64	0.40274	1.635	0.56003	1.635	0.56003	1.64	0.40274
1.7315	0.14878		1.7315	0.14878	1.7315	0	1.7315	0.92261		1.38	0.41291		1.66781	0.85732	1.65	0.77223	1.65	0.89583	1.65148	0.97892		1.65	0.9495	1.6575	0.91855	1.64437	0.44403	1.64	0.62567	1.64	0.62567	1.64437	0.44403
1.737	0.16077		1.737	0.16077	1.737	0	1.737	0.9161		1.39	0.40649		1.67	0.88453	1.655	0.84192	1.65484	0.94383	1.655	0.97628		1.65313	0.9687	1.66	0.94184	1.645	0.4503	1.64375	0.67798	1.64375	0.67798	1.645	0.4503
1.7425	0.1742		1.7425	0.1742	1.7425	0	1.7425	0.90873		1.4	0.40006		1.675	0.93722	1.66	0.90351	1.655	0.94509	1.66	0.95166		1.655	0.97583	1.665	0.97321	1.65	0.50402	1.645	0.69583	1.645	0.69583	1.65	0.50402
1.748	0.18932		1.748	0.18932	1.748	0	1.748	0.90038		1.41	0.39361		1.68	0.97178	1.66219	0.92627	1.66	0.97436	1.66078	0.94579		1.65734	0.97983	1.66562	0.97552	1.655	0.56399	1.65	0.76791	1.65	0.76791	1.655	0.56399
1.7535	0.20636		1.7535	0.20636	1.7535	0	1.7535	0.89087		1.42	0.38715		1.6807	0.97489	1.665	0.9506	1.66328	0.98063	1.665	0.90614		1.66	0.97766	1.66969	0.98124	1.66	0.62976	1.655	0.83781	1.655	0.83781	1.66	0.62976
1.759	0.22564		1.759	0.22564	1.759	0	1.759	0.87998		1.43	0.38067		1.68393	0.98318	1.66859	0.97216	1.665	0.97962	1.66656	0.88855		1.66156	0.97309	1.67	0.981	1.66125	0.64697	1.66	0.90001	1.66	0.90001	1.66125	0.64697
1.7645	0.2475		1.7645	0.2475	1.7645	0	1.7645	0.86747		1.44	0.37415		1.685	0.9837	1.67	0.97737	1.66656	0.97614	1.67	0.84572		1.665	0.9549	1.67375	0.97066	1.665	0.69999	1.66281	0.92921	1.66281	0.92921	1.665	0.69999
1.77	0.27234		1.77	0.27234	1.77	0	1.77	0.85303		1.45	0.3676		1.68715	0.98136	1.6718	0.98124	1.66984	0.96123	1.675	0.777		1.66578	0.9493	1.675	0.96426	1.67	0.77211	1.665	0.94812	1.665	0.94812	1.67	0.77211
1.7755	0.30062		1.7755	0.30062	1.7755	0	1.7755	0.83629		1.46	0.36101		1.69	0.97144	1.675	0.98022	1.67	0.96028	1.67813	0.73246		1.67	0.911	1.68	0.92557	1.675	0.842	1.66758	0.96543	1.66758	0.96543	1.675	0.842
1.781	0.33285		1.781	0.33285	1.781	0	1.781	0.81679		1.47	0.35437		1.69037	0.9696	1.67832	0.96863	1.67313	0.93689	1.68	0.70575		1.675	0.8519	1.68188	0.90643	1.67813	0.88215	1.67	0.97626	1.67	0.97626	1.67813	0.88215
1.7865	0.36956		1.7865	0.36956	1.7865	0	1.7865	0.794		1.48	0.34768		1.69359	0.94865	1.68	0.95891	1.675	0.9193	1.685	0.63623		1.68	0.784	1.685	0.87022	1.68	0.90414	1.67234	0.98139	1.67234	0.98139	1.68	0.90414
1.792	0.41133		1.792	0.41133	1.792	0	1.792	0.76725		1.49	0.34091		1.695	0.93692	1.68164	0.94712	1.68	0.86224	1.69	0.57109		1.685	0.7131	1.69	0.80456	1.685	0.95247	1.67473	0.98104	1.67473	0.98104	1.685	0.95247
1.7975	0.45864		1.7975	0.45864	1.7975	0	1.7975	0.73577		1.5	0.33407		1.7	0.88487	1.685	0.91664	1.685	0.79552	1.695	0.51167		1.69	0.64355	1.695	0.73452	1.68656	0.9637	1.675	0.98064	1.675	0.98064	1.68656	0.9637
1.803	0.51189		1.803	0.51189	1.803	0	1.803	0.69865		1.51	0.32714		1.705	0.82136	1.68828	0.88013	1.68625	0.77804	1.7	0.45843		1.695	0.57812	1.7	0.66475	1.69	0.98082	1.67711	0.97512	1.67711	0.97512	1.69	0.98082
1.8085	0.57114		1.8085	0.57114	1.8085	0	1.8085	0.65487		1.52	0.32012		1.70648	0.8012	1.69	0.85896	1.69	0.72503	1.70125	0.44609		1.7	0.51828	1.705	0.59839	1.69078	0.98319	1.68	0.96079	1.68	0.96079	1.69078	0.98319
1.814	0.63598		1.814	0.63598	1.814	0	1.814	0.60334		1.53	0.31297		1.71	0.75234	1.695	0.79218	1.695	0.65532	1.705	0.41127		1.705	0.4646	1.71	0.53722	1.69289	0.98659	1.68188	0.94762	1.68188	0.94762	1.69289	0.98659
1.8195	0.70512		1.8195	0.70512	1.8195	0	1.8195	0.54303		1.54	0.3057		1.715	0.68269	1.7	0.72201	1.7	0.58934	1.71	0.36979		1.71	0.41703	1.715	0.48199	1.695	0.9856	1.685	0.91971	1.685	0.91971	1.695	0.9856
1.825	0.77618		1.825	0.77618	1.825	0	1.825	0.4731		1.55	0.29828		1.71938	0.62394	1.70156	0.70012	1.705	0.52877	1.715	0.33342		1.715	0.3752	1.72	0.43282	1.69717	0.98005	1.69	0.86288	1.69	0.86288	1.69717	0.98005
1.8305	0.84544		1.8305	0.84544	1.8305	0	1.8305	0.39314		1.56	0.29069		1.72	0.61582	1.705	0.6528	1.71	0.47425	1.72	0.3016		1.72	0.33858	1.725	0.3894	1.69934	0.97008	1.69141	0.84492	1.69141	0.84492	1.69934	0.97008
1.836	0.90785		1.836	0.90785	1.836	0	1.836	0.30355		1.57	0.28291		1.725	0.55381	1.71	0.58739	1.7125	0.4493	1.725	0.27374		1.725	0.30658	1.73	0.35126	1.7	0.96617	1.695	0.79656	1.695	0.79656	1.7	0.96617
1.83875	0.93466		1.83875	0.93466	1.83875	0	1.83875	0.25562		1.58	0.27492		1.73	0.49746	1.715	0.52735	1.715	0.42583	1.73	0.24932		1.73	0.27857	1.735	0.31784	1.70367	0.93821	1.7	0.72653	1.7	0.72653	1.70367	0.93821
1.8415	0.95753		1.8415	0.95753	1.8415	0	1.8415	0.20609		1.59	0.26668		1.735	0.44686	1.72	0.4733	1.72	0.38317	1.735	0.22788		1.735	0.25393	1.73563	0.31396	1.705	0.92562	1.70094	0.71337	1.70094	0.71337	1.705	0.92562
1.847	0.98884		1.847	0.98884	1.847	0	1.847	0.10564		1.6	0.25816		1.74	0.40201	1.725	0.42525	1.725	0.34573	1.74	0.209		1.74	0.23214	1.74	0.28856	1.71	0.86912	1.705	0.65721	1.705	0.65721	1.71	0.86912
1.84769	0.99124		1.84769	0.99124	1.84769	0	1.84769	0.0936		1.61	0.24932		1.745	0.36252	1.72812	0.39813	1.73	0.31294	1.745	0.19232		1.745	0.21284	1.745	0.26288	1.71234	0.83894	1.71	0.59154	1.71	0.59154	1.71234	0.83894
1.84992	0.99655		1.84992	0.99655	1.84992	0	1.84992	0.05874		1.62	0.24012		1.75	0.32784	1.73	0.38287	1.735	0.2842	1.7475	0.18472		1.75	0.19575	1.75	0.24031	1.715	0.80298	1.715	0.53116	1.715	0.53116	1.715	0.80298
1.85216	0.99798		1.85216	0.99798	1.85216	0	1.85216	0.04493		1.63	0.23051		1.755	0.29741	1.735	0.34564	1.73875	0.26498	1.75	0.17755		1.755	0.18061	1.755	0.22036	1.72	0.73295	1.72	0.47673	1.72	0.47673	1.72	0.73295
1.8525	0.99785		1.8525	0.99785	1.8525	0	1.8525	0.04632		1.64	0.22043		1.76	0.2707	1.74	0.31298	1.74	0.25897	1.755	0.16443		1.76	0.16716	1.76	0.20266	1.725	0.66348	1.725	0.42831	1.725	0.42831	1.725	0.66348
1.85327	0.99723		1.85327	0.99723	1.85327	0	1.85327	0.05263		1.65	0.2098		1.765	0.24721	1.745	0.28431	1.745	0.23674	1.76	0.15273		1.765	0.15519	1.765	0.18688	1.72969	0.60152	1.73	0.3856	1.73	0.3856	1.72969	0.60152
1.85439	0.99551		1.85439	0.99551	1.85439	0	1.85439	0.067		1.66	0.19856		1.77	0.22652	1.75	0.25912	1.75	0.21707	1.765	0.14227		1.77	0.14449	1.77	0.17282	1.73	0.59754	1.735	0.34809	1.735	0.34809	1.73	0.59754
1.85663	0.98921		1.85663	0.98921	1.85663	0	1.85663	0.10388		1.67	0.18661		1.77094	0.22292	1.755	0.23693	1.755	0.19964	1.77	0.13289		1.775	0.13491	1.775	0.1603	1.735	0.5368	1.74	0.31523	1.74	0.31523	1.735	0.5368
1.858	0.98349		1.858	0.98349	1.858	0	1.858	0.12849		1.68	0.17384		1.775	0.20824	1.76	0.21735	1.76	0.18416	1.775	0.12445		1.78	0.1263	1.78	0.14912	1.74	0.48197	1.745	0.28642	1.745	0.28642	1.74	0.48197
1.8635	0.94787		1.8635	0.94787	1.8635	0	1.8635	0.22833		1.69	0.16013		1.78	0.19205	1.765	0.20002	1.765	0.17039	1.78	0.11684		1.785	0.11854	1.78125	0.14651	1.745	0.43313	1.75	0.2611	1.75	0.2611	1.745	0.43313
1.86556	0.92992		1.86556	0.92992	1.86556	0	1.86556	0.26473		1.7	0.14536		1.785	0.17767	1.77	0.18464	1.77	0.15811	1.785	0.10995		1.79	0.11152	1.785	0.13912	1.74703	0.41494	1.755	0.23878	1.755	0.23878	1.74703	0.41494
1.869	0.8956		1.869	0.8956	1.869	0	1.869	0.32311		1.71	0.12938		1.79	0.16486	1.775	0.17097	1.775	0.14714	1.79	0.1037		1.795	0.10515	1.79	0.13014	1.75	0.38998	1.76	0.21904	1.76	0.21904	1.75	0.38998
1.8745	0.83248		1.8745	0.83248	1.8745	0	1.8745	0.4093		1.72	0.11206		1.795	0.15341	1.78	0.15879	1.78	0.13732	1.795	0.09801		1.8	0.09936	1.795	0.12206	1.755	0.35205	1.765	0.20153	1.765	0.20153	1.755	0.35205
1.88	0.76411		1.88	0.76411	1.88	0	1.88	0.48569		1.73	0.09331		1.8	0.14314	1.78031	0.15807	1.785	0.12849	1.8	0.09283		1.805	0.09409	1.8	0.11477	1.76	0.31878	1.77	0.18598	1.77	0.18598	1.76	0.31878
1.8855	0.69507		1.8855	0.69507	1.8855	0	1.8855	0.55221		1.74	0.07316		1.805	0.13392	1.785	0.1479	1.79	0.12054	1.805	0.08809		1.81	0.08927	1.805	0.10816	1.76438	0.29304	1.775	0.17214	1.775	0.17214	1.76438	0.29304
1.891	0.62858		1.891	0.62858	1.891	0	1.891	0.60944		1.75	0.05192		1.81	0.1256	1.79	0.13815	1.795	0.11335	1.81	0.08375		1.815	0.08485	1.81	0.10215	1.765	0.2896	1.77625	0.16893	1.77625	0.16893	1.765	0.2896
1.8965	0.56661		1.8965	0.56661	1.8965	0	1.8965	0.65832		1.76	0.03059		1.815	0.11809	1.795	0.12939	1.8	0.10684	1.815	0.07976		1.82	0.0808	1.815	0.09668	1.77	0.26399	1.78	0.1598	1.78	0.1598	1.77	0.26399
1.902	0.51013		1.902	0.51013	1.902	0	1.902	0.69991		1.77	0.01167		1.82	0.11129	1.8	0.12146	1.805	0.10092	1.82	0.0761		1.825	0.07707	1.82	0.09168	1.775	0.24145	1.785	0.14876	1.785	0.14876	1.775	0.24145
1.9075	0.45942		1.9075	0.45942	1.9075	0	1.9075	0.73524		1.78	0.00101		1.8225	0.10814	1.805	0.11424	1.81	0.09553	1.825	0.07272		1.83	0.07363	1.825	0.0871	1.78	0.22156	1.79	0.13887	1.79	0.13887	1.78	0.22156
1.91025	0.43619		1.91025	0.43619	1.91025	0	1.91025	0.75087		1.79	0.01184		1.825	0.10515	1.81	0.10767	1.815	0.0906	1.83	0.06959		1.835	0.07046	1.83	0.0829	1.785	0.20395	1.795	0.12997	1.795	0.12997	1.785	0.20395
1.913	0.41432		1.913	0.41432	1.913	0	1.913	0.7653		1.8	0.07157		1.83	0.09951	1.815	0.1017	1.82	0.08609	1.835	0.0667		1.8375	0.06896	1.835	0.07904	1.79	0.18831	1.8	0.12194	1.8	0.12194	1.79	0.18831
1.9185	0.37446		1.9185	0.37446	1.9185	0	1.9185	0.79091		1.81	0.22492		1.835	0.0941	1.82	0.09626	1.825	0.08196	1.84	0.06403		1.84	0.06752	1.84	0.07549	1.795	0.17437	1.805	0.11469	1.805	0.11469	1.795	0.17437
1.924	0.33933		1.924	0.33933	1.924	0	1.924	0.81282		1.82	0.49772		1.84	0.08938	1.825	0.0913	1.83	0.07815	1.845	0.06154		1.845	0.0648	1.845	0.0722	1.79906	0.16413	1.81	0.10811	1.81	0.10811	1.79906	0.16413
1.9295	0.30842		1.9295	0.30842	1.9295	0	1.9295	0.83162		1.83	0.80078		1.845	0.08506	1.83	0.08676	1.835	0.07465	1.85	0.05923		1.85	0.06227	1.85	0.06916	1.8	0.16188	1.815	0.10212	1.815	0.10212	1.8	0.16188
1.935	0.2812		1.935	0.2812	1.935	0	1.935	0.84782		1.84	0.97348		1.85	0.08109	1.8325	0.08464	1.8375	0.07302	1.855	0.05707		1.855	0.05992	1.855	0.06635	1.805	0.15058	1.82	0.09667	1.82	0.09667	1.805	0.15058
1.9405	0.25722		1.9405	0.25722	1.9405	0	1.9405	0.86185		1.85	0.99138		1.855	0.07742	1.835	0.0826	1.84	0.0714	1.86	0.05506		1.86	0.05773	1.86	0.06373	1.81	0.14056	1.825	0.09169	1.825	0.09169	1.81	0.14056
1.946	0.23605		1.946	0.23605	1.946	0	1.946	0.87404		1.86	0.93229		1.86	0.07403	1.84	0.07877	1.845	0.06841	1.865	0.05318		1.865	0.05568	1.865	0.0613	1.815	0.13156	1.83	0.08713	1.83	0.08713	1.815	0.13156
1.9515	0.21731		1.9515	0.21731	1.9515	0	1.9515	0.8847		1.87	0.85455		1.865	0.0709	1.845	0.07524	1.85	0.06564	1.87	0.05143		1.87	0.05377	1.87	0.05904	1.82	0.12343	1.8325	0.08499	1.8325	0.08499	1.82	0.12343
1.957	0.20067		1.957	0.20067	1.957	0	1.957	0.89405		1.88	0.78123		1.87	0.06799	1.85	0.07198	1.855	0.06306	1.875	0.04978		1.875	0.05199	1.875	0.05693	1.825	0.11607	1.835	0.08294	1.835	0.08294	1.825	0.11607
1.9625	0.18584		1.9625	0.18584	1.9625	0	1.9625	0.90231		1.89	0.71821		1.875	0.0653	1.855	0.06897	1.86	0.06067	1.88	0.04824		1.88	0.05032	1.88	0.05496	1.83	0.10939	1.84	0.07909	1.84	0.07909	1.83	0.10939
1.968	0.17257		1.968	0.17257	1.968	0	1.968	0.90963		1.9	0.66546		1.88	0.06279	1.86	0.06617	1.865	0.05844	1.885	0.04679		1.885	0.04875	1.885	0.05311	1.83375	0.10479	1.845	0.07554	1.845	0.07554	1.83375	0.10479
1.9735	0.16062		1.9735	0.16062	1.9735	0	1.9735	0.91618		1.91	0.62144		1.885	0.06046	1.865	0.06358	1.87	0.05636	1.89	0.04543		1.89	0.04728	1.89	0.05139	1.835	0.10332	1.85	0.07226	1.85	0.07226	1.835	0.10332
1.979	0.14975		1.979	0.14975	1.979	0	1.979	0.92209		1.92	0.58447		1.89	0.05828	1.87	0.06116	1.875	0.05442	1.895	0.04415		1.895	0.04589	1.895	0.04977	1.84	0.09779	1.855	0.06923	1.855	0.06923	1.84	0.09779
1.9845	0.1397		1.9845	0.1397	1.9845	0	1.9845	0.92752		1.93	0.55311		1.895	0.05625	1.875	0.05892	1.88	0.0526	1.9	0.04294		1.9	0.04459	1.9	0.04825	1.845	0.09273	1.86	0.06642	1.86	0.06642	1.845	0.09273
1.99	0.13128		1.99	0.13128	1.99	0	1.99	0.93205		1.94	0.52621		1.9	0.05435	1.88	0.05682	1.885	0.0509	1.905	0.0418		1.905	0.04337	1.905	0.04682	1.85	0.0881	1.865	0.06381	1.865	0.06381	1.85	0.0881
1.9955	0.1243		1.9955	0.1243	1.9955	0	1.9955	0.93579		1.95	0.50289		1.905	0.05257	1.885	0.05486	1.88906	0.0496	1.91	0.04073		1.91	0.04221	1.91	0.04548	1.855	0.08385	1.87	0.06138	1.87	0.06138	1.855	0.08385
2.001	0.1172		2.001	0.1172	2.001	0	2.001	0.93957		1.96	0.48247		1.91	0.0509	1.89	0.05303	1.89	0.04931	1.915	0.03971		1.915	0.04112	1.915	0.04421	1.86	0.07994	1.875	0.05912	1.875	0.05912	1.86	0.07994
2.0065	0.11065		2.0065	0.11065	2.0065	0	2.0065	0.94305		1.97	0.46441		1.915	0.04933	1.895	0.05132	1.895	0.04781	1.92	0.03875		1.92	0.04009	1.92	0.04302	1.865	0.07633	1.88	0.05701	1.88	0.05701	1.865	0.07633
2.012	0.10466		2.012	0.10466	2.012	0	2.012	0.94622		1.98	0.44829		1.92	0.04786	1.9	0.04971	1.9	0.0464	1.925	0.03784		1.925	0.03911	1.925	0.04189	1.87	0.073	1.88469	0.05516	1.88469	0.05516	1.87	0.073
2.0175	0.0992		2.0175	0.0992	2.0175	0	2.0175	0.94911		1.99	0.4338		1.925	0.04647	1.905	0.0482	1.905	0.04508	1.93	0.03698		1.93	0.03819	1.93	0.04083	1.875	0.06993	1.885	0.05504	1.885	0.05504	1.875	0.06993
2.023	0.09419		2.023	0.09419	2.023	0	2.023	0.95174		2	0.42068		1.92938	0.04533	1.91	0.04678	1.91	0.04383	1.935	0.03617		1.935	0.03731	1.935	0.03982	1.88	0.06707	1.89	0.0532	1.89	0.0532	1.88	0.06707
2.0285	0.0896		2.0285	0.0896	2.0285	0	2.0285	0.95415		2.01	0.40871		1.93	0.04517	1.915	0.04545	1.915	0.04265	1.94	0.03539		1.94	0.03649	1.9375	0.03934	1.885	0.06442	1.895	0.05148	1.895	0.05148	1.885	0.06442
2.034	0.08538		2.034	0.08538	2.034	0	2.034	0.95636		2.02	0.39774		1.935	0.04394	1.92	0.04419	1.92	0.04154	1.9425	0.03502		1.94063	0.03639	1.94	0.03887	1.89	0.06196	1.9	0.04986	1.9	0.04986	1.89	0.06196
2.0395	0.08149		2.0395	0.08149	2.0395	0	2.0395	0.95839		2.03	0.38762		1.94	0.04278	1.925	0.043	1.925	0.0405	1.945	0.03466		1.945	0.0357	1.945	0.03797	1.895	0.05967	1.905	0.04834	1.905	0.04834	1.895	0.05967
2.045	0.0779		2.045	0.0779	2.045	0	2.045	0.96026		2.04	0.37824		1.945	0.04168	1.93	0.04188	1.93	0.0395	1.95	0.03396		1.95	0.03495	1.95	0.03711	1.9	0.05753	1.91	0.04691	1.91	0.04691	1.9	0.05753
2.0505	0.07458		2.0505	0.07458	2.0505	0	2.0505	0.96199		2.05	0.3695		1.95	0.04064	1.935	0.04082	1.935	0.03857	1.955	0.03329		1.955	0.03425	1.955	0.0363	1.90313	0.05627	1.915	0.04557	1.915	0.04557	1.90313	0.05627
2.056	0.0715		2.056	0.0715	2.056	0	2.056	0.96359		2.06	0.36134		1.955	0.03966	1.93687	0.04044	1.94	0.03768	1.96	0.03266		1.96	0.03357	1.96	0.03553	1.905	0.05553	1.92	0.04431	1.92	0.04431	1.905	0.05553
2.0615	0.06864		2.0615	0.06864	2.0615	0	2.0615	0.96507		2.07	0.35367		1.96	0.03873	1.94	0.03982	1.94063	0.03757	1.965	0.03206		1.965	0.03293	1.965	0.0348	1.91	0.05366	1.925	0.04311	1.925	0.04311	1.91	0.05366
2.067	0.06599		2.067	0.06599	2.067	0	2.067	0.96644		2.08	0.34646		1.965	0.03785	1.945	0.03888	1.945	0.03683	1.97	0.03149		1.97	0.03232	1.97	0.03411	1.915	0.05191	1.93	0.04199	1.93	0.04199	1.915	0.05191
2.0725	0.06352		2.0725	0.06352	2.0725	0	2.0725	0.96772		2.09	0.33964		1.97	0.03702	1.95	0.03798	1.95	0.03604	1.975	0.03094		1.975	0.03174	1.975	0.03345	1.92	0.05027	1.935	0.04092	1.935	0.04092	1.92	0.05027
2.078	0.06121		2.078	0.06121	2.078	0	2.078	0.96891		2.1	0.33318		1.975	0.03622	1.955	0.03713	1.955	0.03528	1.98	0.03042		1.98	0.03119	1.98	0.03282	1.925	0.04873	1.93687	0.04054	1.93687	0.04054	1.925	0.04873
2.0835	0.05906		2.0835	0.05906	2.0835	0	2.0835	0.97002		2.11	0.32704		1.98	0.03547	1.96	0.03633	1.96	0.03456	1.985	0.02992		1.985	0.03066	1.985	0.03222	1.93	0.04728	1.94	0.03992	1.94	0.03992	1.93	0.04728
2.089	0.05704		2.089	0.05704	2.089	0	2.089	0.97106		2.12	0.32119		1.985	0.03475	1.965	0.03556	1.965	0.03387	1.99	0.02945		1.99	0.03016	1.99	0.03165	1.935	0.04592	1.945	0.03897	1.945	0.03897	1.935	0.04592
2.0945	0.05515		2.0945	0.05515	2.0945	0	2.0945	0.97203		2.13	0.31561		1.99	0.03407	1.97	0.03483	1.97	0.03322	1.995	0.029		1.995	0.02968	1.995	0.0311	1.93781	0.04519	1.95	0.03806	1.95	0.03806	1.93781	0.04519
2.1	0.05338		2.1	0.05338	2.1	0	2.1	0.97294		2.14	0.31027		1.995	0.03342	1.975	0.03414	1.975	0.0326	2	0.02857		2	0.02922	2	0.03058	1.94	0.04464	1.955	0.03721	1.955	0.03721	1.94	0.04464
2.1055	0.05172		2.1055	0.05172	2.1055	0	2.1055	0.97379		2.15	0.30515		2	0.03281	1.98	0.03348	1.98	0.03201	2.005	0.02815		2.005	0.02878	2.005	0.03009	1.945	0.04343	1.96	0.0364	1.96	0.0364	1.945	0.04343
2.111	0.05016		2.111	0.05016	2.111	0	2.111	0.9746		2.16	0.30023		2.005	0.03222	1.985	0.03286	1.985	0.03145	2.01	0.02776		2.01	0.02837	2.01	0.02962	1.95	0.04228	1.965	0.03563	1.965	0.03563	1.95	0.04228
2.1165	0.04869		2.1165	0.04869	2.1165	0	2.1165	0.97535		2.17	0.29549		2.01	0.03166	1.99	0.03226	1.99	0.03091	2.015	0.02738		2.015	0.02797	2.015	0.02917	1.955	0.04121	1.97	0.0349	1.97	0.0349	1.955	0.04121
2.122	0.04731		2.122	0.04731	2.122	0	2.122	0.97606		2.18	0.29093		2.015	0.03112	1.995	0.03169	1.99219	0.03068	2.02	0.02702		2.02	0.02759	2.01563	0.02911	1.96	0.04018	1.975	0.0342	1.975	0.0342	1.96	0.04018
2.1275	0.046		2.1275	0.046	2.1275	0	2.1275	0.97673		2.19	0.28653		2.02	0.03061	2	0.03115	1.995	0.0304	2.025	0.02667		2.025	0.02722	2.02	0.02874	1.965	0.03922	1.98	0.03354	1.98	0.03354	1.965	0.03922
2.133	0.04477		2.133	0.04477	2.133	0	2.133	0.97736		2.2	0.28228		2.025	0.03012	2.005	0.03063	2	0.02991	2.03	0.02634		2.03	0.02687	2.025	0.02832	1.97	0.0383	1.985	0.03291	1.985	0.03291	1.97	0.0383
2.1385	0.04361		2.1385	0.04361	2.1385	0	2.1385	0.97795		2.21	0.27816		2.03	0.02965	2.01	0.03014	2.005	0.02944	2.035	0.02602		2.035	0.02654	2.03	0.02793	1.9725	0.03786	1.98906	0.03242	1.98906	0.03242	1.9725	0.03786
2.144	0.04251		2.144	0.04251	2.144	0	2.144	0.97852		2.22	0.27417		2.035	0.02921	2.015	0.02967	2.01	0.029	2.04	0.02572		2.04	0.02622	2.035	0.02755	1.975	0.03744	1.99	0.03231	1.99	0.03231	1.975	0.03744
2.1495	0.04146		2.1495	0.04146	2.1495	0	2.1495	0.97905		2.23	0.2703		2.03625	0.0291	2.02	0.02922	2.015	0.02858	2.045	0.02543		2.04375	0.02599	2.04	0.02719	1.98	0.03661	1.995	0.03174	1.995	0.03174	1.98	0.03661
2.155	0.04048		2.155	0.04048	2.155	0	2.155	0.97955		2.24	0.26655		2.04	0.02878	2.025	0.02879	2.02	0.02818	2.05	0.02515		2.045	0.02591	2.045	0.02685	1.985	0.03583	2	0.03119	2	0.03119	1.985	0.03583
2.1605	0.03954		2.1605	0.03954	2.1605	0	2.1605	0.98003		2.25	0.26289		2.045	0.02837	2.03	0.02838	2.025	0.02779	2.055	0.02488		2.05	0.02562	2.05	0.02652	1.99	0.03509	2.005	0.03067	2.005	0.03067	1.99	0.03509
2.166	0.03865		2.166	0.03865	2.166	0	2.166	0.98048		2.26	0.25934		2.05	0.02798	2.035	0.02798	2.03	0.02742	2.06	0.02463		2.055	0.02534	2.055	0.0262	1.995	0.03438	2.01	0.03018	2.01	0.03018	1.995	0.03438
2.1715	0.03781		2.1715	0.03781	2.1715	0	2.1715	0.98091		2.27	0.25588		2.055	0.02761	2.04	0.02761	2.035	0.02706	2.065	0.02438		2.06	0.02507	2.06	0.0259	2	0.03371	2.015	0.0297	2.015	0.0297	2	0.03371
2.177	0.037		2.177	0.037	2.177	0	2.177	0.98132		2.28	0.25251		2.06	0.02725	2.04125	0.02751	2.04	0.02672	2.07	0.02415		2.065	0.02481	2.065	0.02561	2.005	0.03306	2.02	0.02925	2.02	0.02925	2.005	0.03306
2.1825	0.03624		2.1825	0.03624	2.1825	0	2.1825	0.98171		2.29	0.24922		2.065	0.0269	2.045	0.02725	2.04375	0.02647	2.075	0.02392		2.07	0.02456	2.07	0.02533	2.01	0.03245	2.025	0.02882	2.025	0.02882	2.01	0.03245
2.188	0.03552		2.188	0.03552	2.188	0	2.188	0.98208		2.3	0.24601		2.07	0.02658	2.05	0.0269	2.045	0.02639	2.08	0.02371		2.075	0.02432	2.075	0.02507	2.015	0.03187	2.03	0.02841	2.03	0.02841	2.015	0.03187
2.1935	0.03483		2.1935	0.03483	2.1935	0	2.1935	0.98243		2.31	0.24287		2.075	0.02626	2.055	0.02657	2.05	0.02608	2.085	0.0235		2.08	0.0241	2.08	0.02481	2.02	0.03132	2.035	0.02801	2.035	0.02801	2.02	0.03132
2.199	0.03417		2.199	0.03417	2.199	0	2.199	0.98277		2.32	0.2398		2.08	0.02596	2.06	0.02625	2.055	0.02578	2.09	0.02331		2.085	0.02388	2.085	0.02457	2.025	0.03079	2.04	0.02764	2.04	0.02764	2.025	0.03079
2.2045	0.03354		2.2045	0.03354	2.2045	0	2.2045	0.98309		2.33	0.2368		2.085	0.02567	2.065	0.02595	2.06	0.02549	2.095	0.02312		2.09	0.02367	2.09	0.02433	2.03	0.03028	2.04125	0.02755	2.04125	0.02755	2.03	0.03028
2.21	0.03294		2.21	0.03294	2.21	0	2.21	0.98339		2.34	0.23387		2.09	0.02539	2.07	0.02566	2.065	0.02522	2.1	0.02294		2.095	0.02347	2.09375	0.02416	2.035	0.0298	2.045	0.02728	2.045	0.02728	2.035	0.0298
2.2155	0.03237		2.2155	0.03237	2.2155	0	2.2155	0.98368		2.35	0.23099		2.095	0.02513	2.075	0.02538	2.07	0.02495	2.105	0.02277		2.1	0.02328	2.095	0.02411	2.04	0.02934	2.05	0.02693	2.05	0.02693	2.04	0.02934
2.221	0.03182		2.221	0.03182	2.221	0	2.221	0.98396		2.36	0.22818		2.1	0.02487	2.08	0.02511	2.075	0.0247	2.11	0.0226		2.105	0.0231	2.1	0.02389	2.04188	0.02917	2.055	0.0266	2.055	0.0266	2.04188	0.02917
2.2265	0.0313		2.2265	0.0313	2.2265	0	2.2265	0.98423		2.37	0.22541		2.105	0.02463	2.085	0.02485	2.08	0.02446	2.115	0.02244		2.11	0.02292	2.105	0.02368	2.045	0.0289	2.06	0.02628	2.06	0.02628	2.045	0.0289
2.232	0.0308		2.232	0.0308	2.232	0	2.232	0.98448		2.38	0.2227		2.11	0.0244	2.09	0.02461	2.085	0.02423	2.12	0.02229		2.115	0.02275	2.11	0.02349	2.05	0.02848	2.065	0.02597	2.065	0.02597	2.05	0.02848
2.2375	0.03032		2.2375	0.03032	2.2375	0	2.2375	0.98472		2.39	0.22004		2.115	0.02417	2.095	0.02437	2.09	0.024	2.125	0.02215		2.12	0.02259	2.115	0.0233	2.055	0.02807	2.07	0.02568	2.07	0.02568	2.055	0.02807
2.243	0.02987		2.243	0.02987	2.243	0	2.243	0.98495		2.4	0.21743		2.12	0.02396	2.1	0.02415	2.095	0.02379	2.13	0.02201		2.125	0.02244	2.12	0.02311	2.06	0.02769	2.075	0.0254	2.075	0.0254	2.06	0.02769
2.2485	0.02943		2.2485	0.02943	2.2485	0	2.2485	0.98518		2.41	0.21487		2.125	0.02375	2.105	0.02393	2.1	0.02359	2.135	0.02188		2.13	0.02229	2.125	0.02294	2.065	0.02732	2.08	0.02513	2.08	0.02513	2.065	0.02732
2.254	0.02901		2.254	0.02901	2.254	0	2.254	0.98539		2.42	0.21235		2.13	0.02356	2.11	0.02372	2.105	0.02339	2.14	0.02175		2.135	0.02215	2.13	0.02277	2.07	0.02696	2.085	0.02488	2.085	0.02488	2.07	0.02696
2.2595	0.02861		2.2595	0.02861	2.2595	0	2.2595	0.98559		2.43	0.20987		2.135	0.02337	2.115	0.02352	2.11	0.0232	2.145	0.02163		2.14	0.02201	2.135	0.02261	2.075	0.02662	2.09	0.02463	2.09	0.02463	2.075	0.02662
2.265	0.02822		2.265	0.02822	2.265	0	2.265	0.98579		2.44	0.20743		2.14	0.02318	2.12	0.02333	2.115	0.02302	2.1475	0.02157		2.145	0.02188	2.14	0.02245	2.08	0.0263	2.095	0.02439	2.095	0.02439	2.08	0.0263
2.2705	0.02786		2.2705	0.02786	2.2705	0	2.2705	0.98597		2.45	0.20503		2.14312	0.02307	2.125	0.02315	2.12	0.02285	2.15	0.02152		2.14688	0.02184	2.145	0.02231	2.085	0.02599	2.1	0.02417	2.1	0.02417	2.085	0.02599
2.276	0.0275		2.276	0.0275	2.276	0	2.276	0.98615		2.46	0.20267		2.145	0.02301	2.13	0.02297	2.125	0.02269	2.155	0.02141		2.15	0.02176	2.15	0.02216	2.09	0.02569	2.105	0.02395	2.105	0.02395	2.09	0.02569
2.2815	0.02716		2.2815	0.02716	2.2815	0	2.2815	0.98632		2.47	0.20035		2.15	0.02284	2.135	0.0228	2.13	0.02253	2.16	0.0213		2.155	0.02164	2.155	0.02203	2.095	0.0254	2.11	0.02374	2.11	0.02374	2.095	0.0254
2.287	0.02684		2.287	0.02684	2.287	0	2.287	0.98649		2.48	0.19806		2.155	0.02268	2.14	0.02264	2.135	0.02238	2.165	0.0212		2.16	0.02153	2.16	0.0219	2.1	0.02513	2.115	0.02354	2.115	0.02354	2.1	0.02513
2.2925	0.02653		2.2925	0.02653	2.2925	0	2.2925	0.98665		2.49	0.1958		2.16	0.02253	2.145	0.02249	2.14	0.02223	2.17	0.02111		2.165	0.02143	2.165	0.02177	2.105	0.02487	2.12	0.02335	2.12	0.02335	2.105	0.02487
2.298	0.02623		2.298	0.02623	2.298	0	2.298	0.9868		2.5	0.19358		2.165	0.02238	2.14562	0.02247	2.145	0.02209	2.175	0.02102		2.17	0.02132	2.17	0.02165	2.11	0.02461	2.125	0.02317	2.125	0.02317	2.11	0.02461
2.3035	0.02594		2.3035	0.02594	2.3035	0	2.3035	0.98694		2.51	0.19139		2.17	0.02224	2.15	0.02234	2.14688	0.02204	2.18	0.02093		2.175	0.02123	2.175	0.02154	2.11125	0.02455	2.13	0.02299	2.13	0.02299	2.11125	0.02455
2.309	0.02567		2.309	0.02567	2.309	0	2.309	0.98708		2.52	0.18923		2.175	0.0221	2.155	0.0222	2.15	0.02196	2.185	0.02085		2.18	0.02114	2.18	0.02143	2.115	0.02437	2.135	0.02282	2.135	0.02282	2.115	0.02437
2.3145	0.0254		2.3145	0.0254	2.3145	0	2.3145	0.98722		2.53	0.18709		2.18	0.02197	2.16	0.02206	2.155	0.02183	2.19	0.02077		2.185	0.02106	2.185	0.02133	2.12	0.02414	2.14	0.02266	2.14	0.02266	2.12	0.02414
2.32	0.02515		2.32	0.02515	2.32	0	2.32	0.98735		2.54	0.18499		2.185	0.02185	2.165	0.02194	2.16	0.02171	2.195	0.0207		2.19	0.02097	2.19	0.02123	2.125	0.02392	2.145	0.02251	2.145	0.02251	2.125	0.02392
2.3255	0.0249		2.3255	0.0249	2.3255	0	2.3255	0.98747		2.55	0.18291		2.19	0.02173	2.17	0.02181	2.165	0.0216	2.2	0.02063		2.195	0.02089	2.195	0.02114	2.13	0.0237	2.14562	0.02249	2.14562	0.02249	2.13	0.0237
2.331	0.02467		2.331	0.02467	2.331	0	2.331	0.98759		2.56	0.18086		2.195	0.02162	2.175	0.02169	2.17	0.02149	2.205	0.02056		2.2	0.02081	2.2	0.02105	2.135	0.0235	2.15	0.02236	2.15	0.02236	2.135	0.0235
2.3365	0.02444		2.3365	0.02444	2.3365	0	2.3365	0.9877		2.57	0.17883		2.2	0.02151	2.18	0.02158	2.175	0.02138	2.21	0.0205		2.205	0.02073	2.205	0.02096	2.14	0.0233	2.155	0.02222	2.155	0.02222	2.14	0.0233
2.342	0.02422		2.342	0.02422	2.342	0	2.342	0.98781		2.58	0.17683		2.205	0.0214	2.185	0.02147	2.18	0.02127	2.215	0.02044		2.21	0.02066	2.21	0.02088	2.145	0.02311	2.16	0.02208	2.16	0.02208	2.145	0.02311
2.3475	0.02402		2.3475	0.02402	2.3475	0	2.3475	0.98792		2.59	0.17485		2.21	0.02131	2.19	0.02137	2.185	0.02117	2.22	0.02038		2.215	0.02059	2.215	0.0208	2.15	0.02293	2.165	0.02195	2.165	0.02195	2.15	0.02293
2.353	0.02381		2.353	0.02381	2.353	0	2.353	0.98802		2.6	0.17289		2.215	0.02121	2.195	0.02127	2.19	0.02108	2.225	0.02033		2.22	0.02053	2.22	0.02073	2.155	0.02276	2.17	0.02183	2.17	0.02183	2.155	0.02276
2.3585	0.02362		2.3585	0.02362	2.3585	0	2.3585	0.98812		2.61	0.17095		2.22	0.02112	2.2	0.02118	2.195	0.02099	2.23	0.02028		2.225	0.02047	2.225	0.02066	2.16	0.02259	2.175	0.02171	2.175	0.02171	2.16	0.02259
2.364	0.02344		2.364	0.02344	2.364	0	2.364	0.98821		2.62	0.16904		2.225	0.02104	2.205	0.02109	2.19844	0.02094	2.235	0.02024		2.23	0.02042	2.23	0.0206	2.165	0.02243	2.18	0.0216	2.18	0.0216	2.165	0.02243
2.3695	0.02326		2.3695	0.02326	2.3695	0	2.3695	0.9883		2.63	0.16715		2.23	0.02095	2.21	0.021	2.2	0.02091	2.24	0.0202		2.235	0.02037	2.235	0.02054	2.17	0.02227	2.185	0.02149	2.185	0.02149	2.17	0.02227
2.375	0.02308		2.375	0.02308	2.375	0	2.375	0.98839		2.64	0.16527		2.235	0.02088	2.215	0.02092	2.205	0.02083	2.245	0.02016		2.24	0.02032	2.24	0.02048	2.175	0.02213	2.19	0.02138	2.19	0.02138	2.175	0.02213
2.3805	0.02291		2.3805	0.02291	2.3805	0	2.3805	0.98848		2.65	0.16341		2.24	0.0208	2.22	0.02085	2.21	0.02076	2.25	0.02012		2.245	0.02028	2.245	0.02042	2.18	0.02198	2.195	0.02129	2.195	0.02129	2.18	0.02198
2.386	0.02275		2.386	0.02275	2.386	0	2.386	0.98856		2.66	0.16158		2.245	0.02073	2.225	0.02077	2.215	0.02069	2.255	0.02009		2.25	0.02024	2.25	0.02037	2.18063	0.02197	2.19781	0.02123	2.19781	0.02123	2.18063	0.02197
2.3915	0.02259		2.3915	0.02259	2.3915	0	2.3915	0.98864		2.67	0.15976		2.25	0.02067	2.23	0.0207	2.22	0.02062	2.26	0.02006		2.255	0.0202	2.255	0.02033	2.185	0.02185	2.2	0.02119	2.2	0.02119	2.185	0.02185
2.397	0.02244		2.397	0.02244	2.397	0	2.397	0.98872		2.68	0.15795		2.255	0.02061	2.235	0.02064	2.225	0.02056	2.265	0.02003		2.26	0.02017	2.26	0.02028	2.19	0.02172	2.205	0.0211	2.205	0.0211	2.19	0.02172
2.4025	0.0223		2.4025	0.0223	2.4025	0	2.4025	0.98879		2.69	0.15616		2.26	0.02055	2.24	0.02058	2.23	0.0205	2.27	0.02001		2.265	0.02014	2.265	0.02024	2.195	0.02159	2.21	0.02102	2.21	0.02102	2.195	0.02159
2.408	0.02217		2.408	0.02217	2.408	0	2.408	0.98885		2.7	0.15439		2.265	0.02049	2.245	0.02052	2.235	0.02045	2.275	0.01999		2.27	0.02011	2.27	0.0202	2.2	0.02147	2.215	0.02093	2.215	0.02093	2.2	0.02147
2.4135	0.02205		2.4135	0.02205	2.4135	0	2.4135	0.98892		2.71	0.15263		2.27	0.02044	2.25	0.02046	2.24	0.02039	2.28	0.01997		2.275	0.02009	2.275	0.02017	2.205	0.02136	2.22	0.02086	2.22	0.02086	2.205	0.02136
2.419	0.02193		2.419	0.02193	2.419	0	2.419	0.98898		2.72	0.15089		2.275	0.02039	2.255	0.02041	2.245	0.02035	2.285	0.01996		2.28	0.02007	2.28	0.02014	2.21	0.02125	2.225	0.02078	2.225	0.02078	2.21	0.02125
2.4245	0.02181		2.4245	0.02181	2.4245	0	2.4245	0.98904		2.73	0.14916		2.28	0.02035	2.26	0.02036	2.25	0.0203	2.29	0.01995		2.285	0.02005	2.285	0.02011	2.215	0.02115	2.23	0.02071	2.23	0.02071	2.215	0.02115
2.43	0.0217		2.43	0.0217	2.43	0	2.43	0.98909		2.74	0.14745		2.285	0.02031	2.265	0.02032	2.255	0.02026	2.295	0.01994		2.29	0.02003	2.29	0.02008	2.22	0.02105	2.235	0.02065	2.235	0.02065	2.22	0.02105
2.4355	0.02159		2.4355	0.02159	2.4355	0	2.4355	0.98915		2.75	0.14574		2.29	0.02027	2.27	0.02027	2.26	0.02022	2.3	0.01993		2.295	0.02002	2.295	0.02006	2.225	0.02095	2.24	0.02058	2.24	0.02058	2.225	0.02095
2.441	0.02149		2.441	0.02149	2.441	0	2.441	0.9892		2.76	0.14405		2.295	0.02023	2.275	0.02023	2.265	0.02019	2.305	0.01993		2.3	0.02001	2.3	0.02004	2.23	0.02086	2.245	0.02052	2.245	0.02052	2.23	0.02086
2.4465	0.02139		2.4465	0.02139	2.4465	0	2.4465	0.98925		2.77	0.14237		2.3	0.0202	2.28	0.0202	2.27	0.02016	2.31	0.01993		2.305	0.02	2.305	0.02002	2.235	0.02077	2.25	0.02047	2.25	0.02047	2.235	0.02077
2.452	0.02129		2.452	0.02129	2.452	0	2.452	0.9893		2.78	0.1407		2.305	0.02017	2.285	0.02017	2.275	0.02013	2.315	0.01993		2.31	0.02	2.31	0.02001	2.24	0.02069	2.255	0.02042	2.255	0.02042	2.24	0.02069
2.4575	0.0212		2.4575	0.0212	2.4575	0	2.4575	0.98934		2.79	0.13904		2.31	0.02014	2.29	0.02014	2.28	0.0201	2.32	0.01994		2.315	0.02	2.315	0.02	2.245	0.02061	2.26	0.02037	2.26	0.02037	2.245	0.02061
2.463	0.02111		2.463	0.02111	2.463	0	2.463	0.98939		2.8	0.13739		2.315	0.02012	2.295	0.02012	2.285	0.02008	2.325	0.01994		2.32	0.02	2.32	0.01999	2.25	0.02054	2.265	0.02033	2.265	0.02033	2.25	0.02054
2.4685	0.02103		2.4685	0.02103	2.4685	0	2.4685	0.98943		2.81	0.13575		2.32	0.0201	2.3	0.0201	2.29	0.02006	2.33	0.01995		2.325	0.02	2.325	0.01998	2.255	0.02047	2.27	0.02029	2.27	0.02029	2.255	0.02047
2.474	0.02095		2.474	0.02095	2.474	0	2.474	0.98947		2.82	0.13412		2.325	0.02008	2.305	0.02008	2.295	0.02005	2.335	0.01997		2.33	0.02001	2.32813	0.01999	2.26	0.0204	2.275	0.02026	2.275	0.02026	2.26	0.0204
2.4795	0.02088		2.4795	0.02088	2.4795	0	2.4795	0.98951		2.83	0.1325		2.33	0.02007	2.31	0.02007	2.3	0.02003	2.34	0.01998		2.335	0.02001	2.33	0.01999	2.265	0.02034	2.28	0.02023	2.28	0.02023	2.265	0.02034
2.485	0.0208		2.485	0.0208	2.485	0	2.485	0.98954		2.84	0.13088		2.335	0.02005	2.31438	0.02006	2.305	0.02002	2.345	0.02		2.34	0.02003	2.335	0.01999	2.27	0.02028	2.285	0.0202	2.285	0.0202	2.27	0.02028
2.4905	0.02073		2.4905	0.02073	2.4905	0	2.4905	0.98958		2.85	0.12927		2.34	0.02004	2.315	0.02006	2.31	0.02001	2.35	0.02002		2.345	0.02004	2.34	0.01999	2.275	0.02022	2.29	0.02017	2.29	0.02017	2.275	0.02022
2.496	0.02067		2.496	0.02067	2.496	0	2.496	0.98961		2.86	0.12767		2.345	0.02004	2.32	0.02005	2.315	0.02	2.355	0.02005		2.35	0.02006	2.345	0.02	2.28	0.02016	2.295	0.02014	2.295	0.02014	2.28	0.02016
2.5015	0.02061		2.5015	0.02061	2.5015	0	2.5015	0.98964		2.87	0.12607		2.35	0.02003	2.325	0.02004	2.32	0.01999	2.36	0.02007		2.355	0.02007	2.35	0.02001	2.285	0.02011	2.3	0.02012	2.3	0.02012	2.285	0.02011
2.50425	0.02058		2.50425	0.02058	2.50425	0	2.50425	0.98966		2.88	0.12448		2.355	0.02003	2.33	0.02004	2.325	0.01998	2.365	0.0201		2.36	0.0201	2.355	0.02002	2.29	0.02007	2.305	0.0201	2.305	0.0201	2.29	0.02007
2.507	0.02055		2.507	0.02055	2.507	0	2.507	0.98967		2.89	0.12289		2.36	0.02003	2.335	0.02004	2.33	0.01998	2.37	0.02013		2.365	0.02012	2.36	0.02003	2.295	0.02002	2.31	0.02008	2.31	0.02008	2.295	0.02002
2.5125	0.02049		2.5125	0.02049	2.5125	0	2.5125	0.9897		2.9	0.12131		2.365	0.02004	2.34	0.02004	2.335	0.01998	2.375	0.02017		2.37	0.02015	2.365	0.02004	2.3	0.01998	2.31438	0.02007	2.31438	0.02007	2.3	0.01998
2.518	0.02044		2.518	0.02044	2.518	0	2.518	0.98973		2.91	0.11973		2.37	0.02005	2.345	0.02004	2.34	0.01999	2.38	0.0202		2.375	0.02017	2.37	0.02006	2.305	0.01994	2.315	0.02007	2.315	0.02007	2.305	0.01994
2.5235	0.02039		2.5235	0.02039	2.5235	0	2.5235	0.98975		2.92	0.11816		2.375	0.02006	2.35	0.02005	2.345	0.02	2.385	0.02024		2.38	0.02021	2.375	0.02008	2.31	0.01991	2.32	0.02005	2.32	0.02005	2.31	0.01991
2.529	0.02035		2.529	0.02035	2.529	0	2.529	0.98977		2.93	0.11658		2.37875	0.02007	2.355	0.02006	2.35	0.02001	2.39	0.02028		2.385	0.02024	2.38	0.0201	2.315	0.01987	2.325	0.02004	2.325	0.02004	2.315	0.01987
2.5345	0.02031		2.5345	0.02031	2.5345	0	2.5345	0.9898		2.94	0.11501		2.38	0.02007	2.36	0.02007	2.355	0.02003	2.395	0.02033		2.39	0.02028	2.385	0.02013	2.32	0.01984	2.33	0.02004	2.33	0.02004	2.32	0.01984
2.54	0.02027		2.54	0.02027	2.54	0	2.54	0.98982		2.95	0.11344		2.385	0.02009	2.365	0.02008	2.36	0.02004	2.4	0.02038		2.395	0.02032	2.39	0.02015	2.325	0.01982	2.335	0.02003	2.335	0.02003	2.325	0.01982
2.5455	0.02023		2.5455	0.02023	2.5455	0	2.5455	0.98983		2.96	0.11186		2.39	0.02011	2.37	0.02009	2.365	0.02006	2.405	0.02043		2.4	0.02036	2.395	0.02018	2.33	0.01985	2.34	0.02003	2.34	0.02003	2.33	0.01985
2.551	0.02019		2.551	0.02019	2.551	0	2.551	0.98985		2.97	0.11029		2.395	0.02013	2.375	0.02011	2.37	0.02009	2.41	0.02048		2.405	0.0204	2.4	0.02022	2.335	0.01981	2.345	0.02003	2.345	0.02003	2.335	0.01981
2.5565	0.02016		2.5565	0.02016	2.5565	0	2.5565	0.98987		2.98	0.10872		2.4	0.02015	2.37875	0.02012	2.375	0.02011	2.415	0.02053		2.41	0.02045	2.405	0.02025	2.34	0.01978	2.35	0.02003	2.35	0.02003	2.34	0.01978
2.562	0.02013		2.562	0.02013	2.562	0	2.562	0.98988		2.99	0.10714		2.405	0.02017	2.38	0.02013	2.38	0.02014	2.42	0.02059		2.415	0.0205	2.40625	0.02026	2.345	0.01976	2.355	0.02004	2.355	0.02004	2.345	0.01976
2.5675	0.02011		2.5675	0.02011	2.5675	0	2.5675	0.9899		3	0.10557		2.41	0.02019	2.385	0.02015	2.385	0.02017	2.425	0.02065		2.42	0.02055	2.41	0.02029	2.35	0.01974	2.36	0.02005	2.36	0.02005	2.35	0.01974
2.573	0.02008		2.573	0.02008	2.573	0	2.573	0.98991		3.01	0.10398		2.415	0.02022	2.39	0.02017	2.39	0.0202	2.43	0.02071		2.425	0.0206	2.415	0.02033	2.355	0.01973	2.365	0.02006	2.365	0.02006	2.355	0.01973
2.5785	0.02006		2.5785	0.02006	2.5785	0	2.5785	0.98992		3.02	0.1024		2.42	0.02025	2.395	0.0202	2.395	0.02024	2.435	0.02078		2.43	0.02066	2.42	0.02037	2.36	0.01972	2.37	0.02007	2.37	0.02007	2.36	0.01972
2.584	0.02004		2.584	0.02004	2.584	0	2.584	0.98993		3.03	0.10081		2.425	0.02028	2.4	0.02023	2.4	0.02027	2.44	0.02085		2.435	0.02072	2.425	0.02042	2.365	0.01971	2.375	0.02009	2.375	0.02009	2.365	0.01971
2.5895	0.02003		2.5895	0.02003	2.5895	0	2.5895	0.98994		3.04	0.09921		2.43	0.02032	2.405	0.02026	2.405	0.02031	2.445	0.02092		2.44	0.02078	2.43	0.02046	2.37	0.01971	2.37875	0.0201	2.37875	0.0201	2.37	0.01971
2.595	0.02002		2.595	0.02002	2.595	0	2.595	0.98994		3.05	0.09761		2.435	0.02036	2.41	0.02029	2.41	0.02036	2.45	0.02099		2.445	0.02085	2.435	0.02051	2.375	0.01971	2.38	0.02011	2.38	0.02011	2.375	0.01971
2.6005	0.02		2.6005	0.02	2.6005	0	2.6005	0.98995		3.06	0.096		2.44	0.0204	2.415	0.02033	2.415	0.0204	2.455	0.02106		2.45	0.02092	2.44	0.02057	2.38	0.01971	2.385	0.02013	2.385	0.02013	2.38	0.01971
2.606	0.02		2.606	0.02	2.606	0	2.606	0.98995		3.07	0.09438		2.445	0.02044	2.42	0.02036	2.42	0.02045	2.46	0.02114		2.455	0.02099	2.445	0.02062	2.38437	0.01971	2.39	0.02015	2.39	0.02015	2.38437	0.01971
2.6115	0.01999		2.6115	0.01999	2.6115	0	2.6115	0.98995		3.08	0.09275		2.45	0.02049	2.425	0.0204	2.425	0.0205	2.465	0.02122		2.46	0.02106	2.45	0.02068	2.385	0.01971	2.395	0.02018	2.395	0.02018	2.385	0.01971
2.617	0.01999		2.617	0.01999	2.617	0	2.617	0.98996		3.09	0.09111		2.455	0.02053	2.43	0.02045	2.43	0.02055	2.47	0.02131		2.465	0.02114	2.455	0.02074	2.39	0.01972	2.4	0.02021	2.4	0.02021	2.39	0.01972
2.6225	0.01998		2.6225	0.01998	2.6225	0	2.6225	0.98996		3.1	0.08946		2.46	0.02058	2.435	0.0205	2.435	0.02061	2.475	0.02139		2.47	0.02122	2.46	0.0208	2.395	0.01973	2.405	0.02024	2.405	0.02024	2.395	0.01973
2.628	0.01999		2.628	0.01999	2.628	0	2.628	0.98996		3.11	0.08779		2.465	0.02064	2.44	0.02054	2.44	0.02067	2.48	0.02148		2.475	0.0213	2.465	0.02087	2.4	0.01974	2.41	0.02027	2.41	0.02027	2.4	0.01974
2.6335	0.01999		2.6335	0.01999	2.6335	0	2.6335	0.98996		3.12	0.08611		2.47	0.02069	2.44313	0.02058	2.445	0.02073	2.485	0.02157		2.48	0.02138	2.47	0.02094	2.405	0.01976	2.415	0.02031	2.415	0.02031	2.405	0.01976
2.639	0.01999		2.639	0.01999	2.639	0	2.639	0.98995		3.13	0.08442		2.475	0.02075	2.445	0.0206	2.45	0.02079	2.49	0.02167		2.485	0.02147	2.475	0.02101	2.41	0.01977	2.42	0.02035	2.42	0.02035	2.41	0.01977
2.6445	0.02		2.6445	0.02	2.6445	0	2.6445	0.98995		3.14	0.08271		2.48	0.02081	2.45	0.02065	2.455	0.02086	2.495	0.02177		2.49	0.02156	2.48	0.02108	2.415	0.01979	2.425	0.02039	2.425	0.02039	2.415	0.01979
2.65	0.02001		2.65	0.02001	2.65	0	2.65	0.98994		3.15	0.08098		2.485	0.02087	2.455	0.02071	2.46	0.02092	2.5	0.02187		2.495	0.02166	2.485	0.02116	2.42	0.01981	2.43	0.02043	2.43	0.02043	2.42	0.01981
2.6555	0.02002		2.6555	0.02002	2.6555	0	2.6555	0.98994		3.16	0.07923		2.49	0.02094	2.46	0.02077	2.465	0.02099	2.505	0.02197		2.5	0.02176	2.49	0.02124	2.425	0.01984	2.435	0.02048	2.435	0.02048	2.425	0.01984
2.661	0.02004		2.661	0.02004	2.661	0	2.661	0.98993		3.17	0.07746		2.495	0.02101	2.465	0.02083	2.47	0.02106	2.51	0.02208		2.505	0.02186	2.495	0.02132	2.43	0.01986	2.44	0.02053	2.44	0.02053	2.43	0.01986
2.6665	0.02006		2.6665	0.02006	2.6665	0	2.6665	0.98992		3.18	0.07566		2.5	0.02108	2.47	0.0209	2.475	0.02114	2.515	0.02219		2.51	0.02196	2.5	0.02141	2.435	0.01989	2.44313	0.02056	2.44313	0.02056	2.435	0.01989
2.672	0.02007		2.672	0.02007	2.672	0	2.672	0.98991		3.19	0.07385		2.505	0.02116	2.475	0.02096	2.48	0.02122	2.52	0.0223		2.515	0.02207	2.505	0.0215	2.43875	0.01992	2.445	0.02058	2.445	0.02058	2.43875	0.01992
2.6775	0.0201		2.6775	0.0201	2.6775	0	2.6775	0.9899		3.2	0.072		2.5075	0.02119	2.48	0.02104	2.485	0.0213	2.525	0.02242		2.52	0.02218	2.51	0.02159	2.44	0.01992	2.45	0.02064	2.45	0.02064	2.44	0.01992
2.683	0.02012		2.683	0.02012	2.683	0	2.683	0.98989		3.21	0.07013		2.51	0.02123	2.485	0.02111	2.49	0.02139	2.53	0.02254		2.525	0.02229	2.515	0.02168	2.445	0.01996	2.455	0.02069	2.455	0.02069	2.445	0.01996
2.6885	0.02015		2.6885	0.02015	2.6885	0	2.6885	0.98988		3.22	0.06822		2.515	0.02131	2.49	0.02119	2.495	0.02148	2.535	0.02267		2.53	0.02241	2.52	0.02178	2.45	0.01999	2.46	0.02075	2.46	0.02075	2.45	0.01999
2.694	0.02017		2.694	0.02017	2.694	0	2.694	0.98986		3.23	0.06629		2.52	0.02139	2.495	0.02126	2.5	0.02157	2.54	0.02279		2.535	0.02253	2.525	0.02188	2.455	0.02003	2.465	0.02081	2.465	0.02081	2.455	0.02003
2.6995	0.0202		2.6995	0.0202	2.6995	0	2.6995	0.98985		3.24	0.06432		2.525	0.02148	2.5	0.02135	2.505	0.02166	2.545	0.02293		2.54	0.02266	2.53	0.02199	2.46	0.02008	2.47	0.02088	2.47	0.02088	2.46	0.02008
2.705	0.02024		2.705	0.02024	2.705	0	2.705	0.98983		3.25	0.06231		2.53	0.02157	2.505	0.02143	2.51	0.02176	2.55	0.02306		2.545	0.02278	2.535	0.02209	2.465	0.02012	2.475	0.02094	2.475	0.02094	2.465	0.02012
2.7105	0.02027		2.7105	0.02027	2.7105	0	2.7105	0.98981		3.26	0.06026		2.535	0.02166	2.5075	0.02147	2.515	0.02186	2.555	0.0232		2.55	0.02292	2.54	0.0222	2.47	0.02017	2.48	0.02085	2.48	0.02085	2.47	0.02017
2.716	0.02031		2.716	0.02031	2.716	0	2.716	0.98979		3.27	0.05817		2.54	0.02176	2.51	0.02152	2.52	0.02197	2.56	0.02335		2.555	0.02305	2.545	0.02232	2.475	0.02019	2.485	0.0211	2.485	0.0211	2.475	0.02019
2.7215	0.02035		2.7215	0.02035	2.7215	0	2.7215	0.98977		3.28	0.05603		2.545	0.02185	2.515	0.02161	2.525	0.02207	2.565	0.0235		2.56	0.02319	2.55	0.02244	2.48	0.02024	2.49	0.02118	2.49	0.02118	2.48	0.02024
2.727	0.02039		2.727	0.02039	2.727	0	2.727	0.98975		3.29	0.05385		2.55	0.02195	2.52	0.0217	2.53	0.02219	2.57	0.02365		2.565	0.02334	2.555	0.02256	2.485	0.0203	2.495	0.02125	2.495	0.02125	2.485	0.0203
2.7325	0.02043		2.7325	0.02043	2.7325	0	2.7325	0.98973		3.3	0.05162		2.555	0.02206	2.525	0.0218	2.535	0.0223	2.575	0.02381		2.57	0.02348	2.56	0.02269	2.49	0.02035	2.5	0.02133	2.5	0.02133	2.49	0.02035
2.738	0.02048		2.738	0.02048	2.738	0	2.738	0.98971		3.31	0.04933		2.56	0.02217	2.53	0.0219	2.54	0.02242	2.58	0.02397		2.575	0.02364	2.5625	0.02275	2.49313	0.02039	2.505	0.02142	2.505	0.02142	2.49313	0.02039
2.7435	0.02053		2.7435	0.02053	2.7435	0	2.7435	0.98968		3.32	0.04699		2.565	0.02228	2.535	0.022	2.545	0.02254	2.585	0.02414		2.58	0.02379	2.565	0.02282	2.495	0.02041	2.5075	0.02146	2.5075	0.02146	2.495	0.02041
2.749	0.02058		2.749	0.02058	2.749	0	2.749	0.98966		3.33	0.04459		2.57	0.02239	2.54	0.02211	2.55	0.02267	2.59	0.02431		2.585	0.02396	2.57	0.02295	2.5	0.02047	2.51	0.0215	2.51	0.0215	2.5	0.02047
2.7545	0.02063		2.7545	0.02063	2.7545	0	2.7545	0.98963		3.34	0.04212		2.575	0.02251	2.545	0.02222	2.555	0.0228	2.595	0.02449		2.59	0.02412	2.575	0.02309	2.505	0.02053	2.515	0.02159	2.515	0.02159	2.505	0.02053
2.76	0.02069		2.76	0.02069	2.76	0	2.76	0.9896		3.35	0.0396		2.58	0.02263	2.55	0.02233	2.56	0.02293	2.6	0.02467		2.595	0.02429	2.58	0.02323	2.51	0.0206	2.52	0.02169	2.52	0.02169	2.51	0.0206
2.76275	0.02072		2.76275	0.02072	2.76275	0	2.76275	0.98959		3.36	0.03701		2.585	0.02275	2.555	0.02245	2.565	0.02307	2.605	0.02486		2.6	0.02447	2.585	0.02338	2.515	0.02066	2.525	0.02178	2.525	0.02178	2.515	0.02066
2.7655	0.02075		2.7655	0.02075	2.7655	0	2.7655	0.98957		3.37	0.03435		2.59	0.02288	2.56	0.02257	2.57	0.02321	2.61	0.02505		2.605	0.02465	2.59	0.02352	2.52	0.02073	2.53	0.02188	2.53	0.02188	2.52	0.02073
2.771	0.02081		2.771	0.02081	2.771	0	2.771	0.98954		3.38	0.03162		2.595	0.02301	2.565	0.02269	2.575	0.02336	2.615	0.02525		2.61	0.02483	2.595	0.02367	2.525	0.0208	2.535	0.02199	2.535	0.02199	2.525	0.0208
2.7765	0.02087		2.7765	0.02087	2.7765	0	2.7765	0.98951		3.39	0.02883		2.6	0.02315	2.57	0.02282	2.58	0.02352	2.62	0.02546		2.615	0.02502	2.6	0.02383	2.53	0.02087	2.54	0.02209	2.54	0.02209	2.53	0.02087
2.782	0.02094		2.782	0.02094	2.782	0	2.782	0.98948		3.4	0.02598		2.605	0.02329	2.57187	0.02286	2.585	0.02368	2.625	0.02567		2.62	0.02522	2.605	0.02398	2.535	0.02095	2.545	0.0222	2.545	0.0222	2.535	0.02095
2.7875	0.02101		2.7875	0.02101	2.7875	0	2.7875	0.98944		3.41	0.02307		2.61	0.02343	2.575	0.02295	2.59	0.02378	2.63	0.02589		2.625	0.02542	2.61	0.02414	2.54	0.02103	2.55	0.02231	2.55	0.02231	2.54	0.02103
2.793	0.02108		2.793	0.02108	2.793	0	2.793	0.98941		3.42	0.02012		2.615	0.02358	2.58	0.02308	2.595	0.02392	2.635	0.02611		2.63	0.02563	2.615	0.02431	2.545	0.02111	2.555	0.02243	2.555	0.02243	2.545	0.02111
2.7985	0.02115		2.7985	0.02115	2.7985	0	2.7985	0.98937		3.43	0.01714		2.62	0.02374	2.585	0.02322	2.6	0.02409	2.64	0.02634		2.635	0.02584	2.62	0.02448	2.5475	0.02115	2.56	0.02255	2.56	0.02255	2.5475	0.02115
2.804	0.02123		2.804	0.02123	2.804	0	2.804	0.98933		3.44	0.01417		2.625	0.02389	2.59	0.02336	2.605	0.02427	2.645	0.02658		2.64	0.02606	2.625	0.02466	2.55	0.02119	2.565	0.02267	2.565	0.02267	2.55	0.02119
2.8095	0.0213		2.8095	0.0213	2.8095	0	2.8095	0.98929		3.45	0.01123		2.63	0.02405	2.595	0.02351	2.61	0.02445	2.65	0.02682		2.645	0.02629	2.63	0.02484	2.555	0.02128	2.57	0.0228	2.57	0.0228	2.555	0.02128
2.815	0.02139		2.815	0.02139	2.815	0	2.815	0.98925		3.46	0.00839		2.635	0.02422	2.6	0.02366	2.615	0.02464	2.655	0.02707		2.65	0.02652	2.635	0.02503	2.56	0.02137	2.57187	0.02285	2.57187	0.02285	2.56	0.02137
2.8205	0.02147		2.8205	0.02147	2.8205	0	2.8205	0.98921		3.47	0.00574		2.63625	0.02426	2.605	0.02381	2.62	0.02482	2.66	0.02733		2.655	0.02676	2.64	0.02523	2.565	0.02146	2.575	0.02293	2.575	0.02293	2.565	0.02146
2.826	0.02156		2.826	0.02156	2.826	0	2.826	0.98916		3.48	0.00339		2.64	0.02439	2.61	0.02397	2.625	0.02502	2.665	0.02759		2.66	0.02701	2.64063	0.02525	2.57	0.02156	2.58	0.02306	2.58	0.02306	2.57	0.02156
2.8315	0.02165		2.8315	0.02165	2.8315	0	2.8315	0.98912		3.49	0.00154		2.645	0.02457	2.615	0.02413	2.63	0.02522	2.67	0.02786		2.665	0.02726	2.645	0.02543	2.575	0.02165	2.585	0.0232	2.585	0.0232	2.575	0.02165
2.837	0.02174		2.837	0.02174	2.837	0	2.837	0.98907		3.5	0.000454133		2.65	0.02475	2.62	0.0243	2.635	0.02542	2.675	0.02815		2.67	0.02752	2.65	0.02563	2.58	0.02176	2.59	0.02334	2.59	0.02334	2.58	0.02176
2.8425	0.02184		2.8425	0.02184	2.8425	0	2.8425	0.98902		3.51	0.000539948		2.655	0.02494	2.625	0.02448	2.64	0.02563	2.68	0.02844		2.675	0.02779	2.655	0.02585	2.585	0.02186	2.595	0.02349	2.595	0.02349	2.585	0.02186
2.848	0.02193		2.848	0.02193	2.848	0	2.848	0.98897		3.52	0.00241		2.66	0.02513	2.63	0.02465	2.645	0.02584	2.685	0.02873		2.68	0.02807	2.66	0.02607	2.59	0.02197	2.6	0.02364	2.6	0.02364	2.59	0.02197
2.8535	0.02204		2.8535	0.02204	2.8535	0	2.8535	0.98892		3.53	0.00701		2.665	0.02533	2.635	0.02484	2.65	0.02606	2.69	0.02904		2.685	0.02835	2.665	0.02629	2.595	0.02208	2.605	0.02379	2.605	0.02379	2.595	0.02208
2.859	0.02214		2.859	0.02214	2.859	0	2.859	0.98887		3.54	0.01577		2.67	0.02553	2.63625	0.02489	2.655	0.02629	2.695	0.02936		2.69	0.02865	2.67	0.02652	2.6	0.02219	2.61	0.02395	2.61	0.02395	2.6	0.02219
2.8645	0.02225		2.8645	0.02225	2.8645	0	2.8645	0.98881		3.55	0.03095		2.675	0.02574	2.64	0.02503	2.66	0.02652	2.7	0.02968		2.695	0.02895	2.675	0.02676	2.60188	0.02223	2.615	0.02412	2.615	0.02412	2.60188	0.02223
2.87	0.02236		2.87	0.02236	2.87	0	2.87	0.98876		3.56	0.05608		2.68	0.02594	2.645	0.02522	2.665	0.02676	2.705	0.03002		2.7	0.02926	2.68	0.02701	2.605	0.02231	2.62	0.02429	2.62	0.02429	2.605	0.02231
2.8755	0.02248		2.8755	0.02248	2.8755	0	2.8755	0.9887		3.57	0.09661		2.685	0.02614	2.65	0.02542	2.67	0.02701	2.71	0.03037		2.705	0.02958	2.685	0.02726	2.61	0.02243	2.625	0.02446	2.625	0.02446	2.61	0.02243
2.881	0.0226		2.881	0.0226	2.881	0	2.881	0.98864		3.58	0.16068		2.69	0.02635	2.655	0.02563	2.675	0.02726	2.715	0.03073		2.71	0.02991	2.69	0.02752	2.615	0.02255	2.63	0.02464	2.63	0.02464	2.615	0.02255
2.8865	0.02272		2.8865	0.02272	2.8865	0	2.8865	0.98858		3.59	0.25914		2.695	0.02658	2.66	0.02584	2.68	0.02752	2.72	0.03109		2.715	0.03025	2.695	0.02779	2.62	0.02267	2.635	0.02482	2.635	0.02482	2.62	0.02267
2.892	0.02284		2.892	0.02284	2.892	0	2.892	0.98851		3.6	0.40252		2.7	0.02682	2.665	0.02606	2.685	0.02779	2.725	0.03148		2.72	0.0306	2.7	0.02806	2.625	0.0228	2.63625	0.02486	2.63625	0.02486	2.625	0.0228
2.8975	0.02297		2.8975	0.02297	2.8975	0	2.8975	0.98845		3.61	0.59009		2.705	0.02707	2.67	0.02628	2.69	0.02807	2.73	0.03187		2.725	0.03097	2.705	0.02835	2.63	0.02294	2.64	0.025	2.64	0.025	2.63	0.02294
2.903	0.02311		2.903	0.02311	2.903	0	2.903	0.98838		3.62	0.79132		2.71	0.02732	2.675	0.02651	2.695	0.02836	2.735	0.03227		2.73	0.03134	2.71	0.02864	2.635	0.02307	2.645	0.0252	2.645	0.0252	2.635	0.02307
2.9085	0.02324		2.9085	0.02324	2.9085	0	2.9085	0.98831		3.63	0.94418		2.715	0.02758	2.68	0.02675	2.7	0.02865	2.74	0.03269		2.735	0.03173	2.715	0.02894	2.64	0.02321	2.65	0.0254	2.65	0.0254	2.64	0.02321
2.914	0.02338		2.914	0.02338	2.914	0	2.914	0.98824		3.64	0.99973		2.72	0.02785	2.685	0.02699	2.705	0.02895	2.745	0.03312		2.74	0.03212	2.71875	0.02917	2.645	0.02336	2.655	0.0256	2.655	0.0256	2.645	0.02336
2.9195	0.02353		2.9195	0.02353	2.9195	0	2.9195	0.98817		3.65	0.96475		2.725	0.02812	2.69	0.02724	2.71	0.02926	2.75	0.03357		2.745	0.03253	2.72	0.02925	2.65	0.02351	2.66	0.02582	2.66	0.02582	2.65	0.02351
2.925	0.02368		2.925	0.02368	2.925	0	2.925	0.98809		3.66	0.88087		2.73	0.02841	2.695	0.0275	2.715	0.02958	2.755	0.03403		2.75	0.03296	2.725	0.02957	2.655	0.02367	2.665	0.02603	2.665	0.02603	2.655	0.02367
2.9305	0.02383		2.9305	0.02383	2.9305	0	2.9305	0.98801		3.67	0.78438		2.735	0.0287	2.7	0.02777	2.72	0.02991	2.76	0.03451		2.755	0.0334	2.73	0.0299	2.65625	0.02371	2.67	0.02626	2.67	0.02626	2.65625	0.02371
2.936	0.02399		2.936	0.02399	2.936	0	2.936	0.98793		3.68	0.69393		2.74	0.029	2.70063	0.0278	2.725	0.03025	2.765	0.035		2.76	0.03385	2.735	0.03024	2.66	0.02384	2.675	0.02649	2.675	0.02649	2.66	0.02384
2.9415	0.02415		2.9415	0.02415	2.9415	0	2.9415	0.98785		3.69	0.61576		2.745	0.02931	2.705	0.02804	2.73	0.03059	2.77	0.03551		2.765	0.03432	2.74	0.03059	2.665	0.024	2.68	0.02672	2.68	0.02672	2.665	0.024
2.947	0.02432		2.947	0.02432	2.947	0	2.947	0.98777		3.7	0.55036		2.75	0.02963	2.71	0.02832	2.735	0.03095	2.775	0.03604		2.77	0.0348	2.745	0.03095	2.67	0.02417	2.685	0.02697	2.685	0.02697	2.67	0.02417
2.9525	0.02449		2.9525	0.02449	2.9525	0	2.9525	0.98768		3.71	0.49618		2.755	0.02995	2.715	0.02862	2.74	0.03133	2.78	0.03658		2.775	0.0353	2.75	0.03132	2.675	0.02434	2.69	0.02722	2.69	0.02722	2.675	0.02434
2.958	0.02467		2.958	0.02467	2.958	0	2.958	0.98759		3.72	0.45126		2.76	0.03029	2.72	0.02891	2.745	0.03172	2.785	0.03714		2.78	0.03582	2.755	0.0317	2.68	0.02452	2.695	0.02748	2.695	0.02748	2.68	0.02452
2.9635	0.02485		2.9635	0.02485	2.9635	0	2.9635	0.9875		3.73	0.41379		2.765	0.03064	2.725	0.02922	2.75	0.03212	2.79	0.03773		2.785	0.03635	2.76	0.0321	2.685	0.02471	2.7	0.02774	2.7	0.02774	2.685	0.02471
2.969	0.02503		2.969	0.02503	2.969	0	2.969	0.9874		3.74	0.38229		2.77	0.031	2.73	0.02954	2.755	0.03253	2.795	0.03833		2.79	0.0369	2.765	0.03251	2.69	0.02489	2.70063	0.02777	2.70063	0.02777	2.69	0.02489
2.9745	0.02523		2.9745	0.02523	2.9745	0	2.9745	0.98731		3.75	0.35556		2.775	0.03137	2.735	0.02987	2.76	0.03296	2.8	0.03896		2.795	0.03747	2.77	0.03293	2.695	0.02509	2.705	0.02801	2.705	0.02801	2.695	0.02509
2.98	0.02542		2.98	0.02542	2.98	0	2.98	0.98721		3.76	0.33268		2.78	0.03175	2.74	0.0302	2.765	0.03339	2.805	0.03961		2.8	0.03807	2.775	0.03336	2.7	0.02529	2.71	0.0283	2.71	0.0283	2.7	0.02529
2.9855	0.02563		2.9855	0.02563	2.9855	0	2.9855	0.9871		3.77	0.31293		2.785	0.03214	2.745	0.03055	2.77	0.03385	2.81	0.04028		2.805	0.03868	2.78	0.03381	2.705	0.02549	2.715	0.02858	2.715	0.02858	2.705	0.02549
2.991	0.02584		2.991	0.02584	2.991	0	2.991	0.987		3.78	0.29573		2.79	0.03255	2.75	0.03091	2.775	0.03431	2.815	0.04098		2.81	0.03932	2.785	0.03428	2.71	0.0257	2.72	0.02888	2.72	0.02888	2.71	0.0257
2.9965	0.02605		2.9965	0.02605	2.9965	0	2.9965	0.98689		3.79	0.28063		2.795	0.03297	2.755	0.03128	2.78	0.0348	2.82	0.0417		2.815	0.03998	2.79	0.03476	2.71062	0.02573	2.725	0.02919	2.725	0.02919	2.71062	0.02573
3.002	0.02627		3.002	0.02627	3.002	0	3.002	0.98678		3.8	0.26729		2.8	0.0334	2.76	0.03166	2.785	0.03529	2.825	0.04246		2.82	0.04066	2.795	0.03525	2.715	0.02592	2.73	0.02951	2.73	0.02951	2.715	0.02592
3.0075	0.0265		3.0075	0.0265	3.0075	0	3.0075	0.98666		3.81	0.25543		2.805	0.03384	2.765	0.03205	2.79	0.03581	2.83	0.04324		2.825	0.04137	2.79688	0.03544	2.72	0.02614	2.735	0.02983	2.735	0.02983	2.72	0.02614
3.013	0.02673		3.013	0.02673	3.013	0	3.013	0.98654		3.82	0.2448		2.81	0.0343	2.77	0.03246	2.795	0.03634	2.835	0.04405		2.83	0.04211	2.8	0.03577	2.725	0.02637	2.74	0.03017	2.74	0.03017	2.725	0.02637
3.0185	0.02698		3.0185	0.02698	3.0185	0	3.0185	0.98642		3.83	0.23524		2.815	0.03478	2.775	0.03288	2.8	0.0369	2.84	0.04489		2.835	0.04287	2.805	0.0363	2.73	0.0266	2.745	0.03051	2.745	0.03051	2.73	0.0266
3.024	0.02722		3.024	0.02722	3.024	0	3.024	0.98629		3.84	0.22659		2.82	0.03527	2.78	0.03331	2.805	0.03747	2.845	0.04577		2.84	0.04367	2.81	0.03684	2.735	0.02685	2.75	0.03087	2.75	0.03087	2.735	0.02685
3.0295	0.02748		3.0295	0.02748	3.0295	0	3.0295	0.98616		3.85	0.21872		2.825	0.03578	2.785	0.03376	2.81	0.03806	2.85	0.04668		2.845	0.04449	2.815	0.03741	2.74	0.02709	2.755	0.03124	2.755	0.03124	2.74	0.02709
3.035	0.02774		3.035	0.02774	3.035	0	3.035	0.98603		3.86	0.21153		2.83	0.03631	2.79	0.03422	2.815	0.03867	2.855	0.04763		2.85	0.04535	2.82	0.038	2.745	0.02735	2.76	0.03162	2.76	0.03162	2.745	0.02735
3.0405	0.02801		3.0405	0.02801	3.0405	0	3.0405	0.98589		3.87	0.20494		2.835	0.03685	2.795	0.0347	2.82	0.0393	2.86	0.04862		2.855	0.04624	2.825	0.03861	2.75	0.02761	2.765	0.03201	2.765	0.03201	2.75	0.02761
3.046	0.02829		3.046	0.02829	3.046	0	3.046	0.98575		3.88	0.19887		2.84	0.03741	2.8	0.03519	2.825	0.03996	2.865	0.04965		2.86	0.04717	2.83	0.03924	2.755	0.02788	2.77	0.03241	2.77	0.03241	2.755	0.02788
3.0515	0.02858		3.0515	0.02858	3.0515	0	3.0515	0.98561		3.89	0.19325		2.845	0.03799	2.805	0.0357	2.83	0.04064	2.87	0.05072		2.865	0.04813	2.835	0.03989	2.76	0.02816	2.775	0.03283	2.775	0.03283	2.76	0.02816
3.057	0.02888		3.057	0.02888	3.057	0	3.057	0.98546		3.9	0.18805		2.85	0.0386	2.81	0.03623	2.835	0.04135	2.875	0.05184		2.87	0.04914	2.84	0.04057	2.765	0.02845	2.78	0.03326	2.78	0.03326	2.765	0.02845
3.0625	0.02918		3.0625	0.02918	3.0625	0	3.0625	0.9853		3.91	0.18321		2.855	0.03922	2.815	0.03678	2.84	0.04209	2.88	0.053		2.875	0.05018	2.845	0.04127	2.77	0.02875	2.785	0.0337	2.785	0.0337	2.77	0.02875
3.068	0.0295		3.068	0.0295	3.068	0	3.068	0.98514		3.92	0.17869		2.86	0.03987	2.82	0.03734	2.845	0.04285	2.885	0.05422		2.88	0.05128	2.85	0.042	2.775	0.02905	2.79	0.03416	2.79	0.03416	2.775	0.02905
3.0735	0.02982		3.0735	0.02982	3.0735	0	3.0735	0.98498		3.93	0.17446		2.865	0.04054	2.825	0.03793	2.85	0.04364	2.89	0.0555		2.885	0.05242	2.855	0.04276	2.78	0.02937	2.795	0.03464	2.795	0.03464	2.78	0.02937
3.079	0.03016		3.079	0.03016	3.079	0	3.079	0.98481		3.94	0.1705		2.87	0.04123	2.83	0.03853	2.855	0.04446	2.895	0.05683		2.89	0.05361	2.86	0.04355	2.785	0.02969	2.8	0.03513	2.8	0.03513	2.785	0.02969
3.0845	0.0305		3.0845	0.0305	3.0845	0	3.0845	0.98463		3.95	0.16677		2.875	0.04195	2.835	0.03916	2.86	0.04531	2.9	0.05822		2.895	0.05485	2.865	0.04436	2.79	0.03003	2.805	0.03563	2.805	0.03563	2.79	0.03003
3.09	0.03086		3.09	0.03086	3.09	0	3.09	0.98445		3.96	0.16325		2.88	0.0427	2.84	0.03981	2.865	0.0462	2.905	0.05967		2.9	0.05615	2.87	0.04521	2.795	0.03037	2.81	0.03616	2.81	0.03616	2.795	0.03037
3.0955	0.03123		3.0955	0.03123	3.0955	0	3.0955	0.98426		3.97	0.15993		2.885	0.04347	2.845	0.04048	2.87	0.04713	2.91	0.0612		2.905	0.0575	2.875	0.04609	2.8	0.03072	2.815	0.0367	2.815	0.0367	2.8	0.03072
3.101	0.0316		3.101	0.0316	3.101	0	3.101	0.98407		3.98	0.15678		2.89	0.04428	2.85	0.04117	2.875	0.04809	2.915	0.06279		2.91	0.05892	2.88	0.04701	2.805	0.03109	2.82	0.03726	2.82	0.03726	2.805	0.03109
3.1065	0.03199		3.1065	0.03199	3.1065	0	3.1065	0.98387		3.99	0.1538		2.895	0.04512	2.855	0.04189	2.88	0.04909	2.92	0.06447		2.915	0.06041	2.885	0.04796	2.81	0.03146	2.825	0.03784	2.825	0.03784	2.81	0.03146
3.112	0.0324		3.112	0.0324	3.112	0	3.112	0.98367		4	0.15097		2.9	0.04599	2.86	0.04264	2.885	0.05013	2.925	0.06622		2.92	0.06197	2.89	0.04895	2.815	0.03185	2.83	0.03844	2.83	0.03844	2.815	0.03185
3.11475	0.0326		3.11475	0.0326	3.11475	0	3.11475	0.98356		4.01	0.14827		2.905	0.04689	2.865	0.04341	2.89	0.05122	2.93	0.06807		2.925	0.0636	2.895	0.04998	2.82	0.03225	2.835	0.03906	2.835	0.03906	2.82	0.03225
3.1175	0.03281		3.1175	0.03281	3.1175	0	3.1175	0.98346		4.02	0.14569		2.91	0.04783	2.87	0.04421	2.895	0.05236	2.935	0.07		2.93	0.06531	2.9	0.05105	2.825	0.03266	2.84	0.0397	2.84	0.0397	2.825	0.03266
3.123	0.03324		3.123	0.03324	3.123	0	3.123	0.98324		4.03	0.14324		2.915	0.04881	2.875	0.04505	2.9	0.05354	2.94	0.07204		2.935	0.0671	2.905	0.05218	2.83	0.03309	2.845	0.04037	2.845	0.04037	2.83	0.03309
3.1285	0.03369		3.1285	0.03369	3.1285	0	3.1285	0.98301		4.04	0.14089		2.92	0.04983	2.88	0.04592	2.905	0.05478	2.945	0.07419		2.94	0.06899	2.91	0.05335	2.835	0.03353	2.85	0.04106	2.85	0.04106	2.835	0.03353
3.134	0.03415		3.134	0.03415	3.134	0	3.134	0.98278		4.05	0.13863		2.925	0.0509	2.885	0.04682	2.91	0.05607	2.94625	0.07474		2.94438	0.07072	2.915	0.05458	2.84	0.03398	2.855	0.04178	2.855	0.04178	2.84	0.03398
3.1395	0.03462		3.1395	0.03462	3.1395	0	3.1395	0.98254		4.06	0.13647		2.93	0.05201	2.89	0.04776	2.915	0.05742	2.95	0.07644		2.945	0.07097	2.92	0.05586	2.845	0.03445	2.86	0.04253	2.86	0.04253	2.845	0.03445
3.145	0.03511		3.145	0.03511	3.145	0	3.145	0.98229		4.07	0.1344		2.935	0.05316	2.895	0.04874	2.92	0.05883	2.955	0.07882		2.95	0.07306	2.925	0.0572	2.85	0.03494	2.865	0.04331	2.865	0.04331	2.85	0.03494
3.1505	0.03562		3.1505	0.03562	3.1505	0	3.1505	0.98203		4.08	0.13241		2.94	0.05437	2.9	0.04977	2.925	0.06031	2.96	0.08133		2.955	0.07526	2.93	0.0586	2.855	0.03544	2.87	0.04412	2.87	0.04412	2.855	0.03544
3.156	0.03615		3.156	0.03615	3.156	0	3.156	0.98176		4.09	0.13049		2.945	0.05563	2.905	0.05083	2.93	0.06186	2.965	0.08399		2.96	0.07757	2.935	0.06006	2.86	0.03595	2.875	0.04496	2.875	0.04496	2.86	0.03595
3.1615	0.03669		3.1615	0.03669	3.1615	0	3.1615	0.98148		4.1	0.12863		2.95	0.05695	2.91	0.05194	2.935	0.06348	2.97	0.08679		2.965	0.08001	2.94	0.0616	2.865	0.03649	2.88	0.04583	2.88	0.04583	2.865	0.03649
3.167	0.03726		3.167	0.03726	3.167	0	3.167	0.9812		4.11	0.12685		2.955	0.05833	2.915	0.0531	2.94	0.06518	2.975	0.08975		2.97	0.08258	2.945	0.0632	2.87	0.03704	2.885	0.04673	2.885	0.04673	2.87	0.03704
3.1725	0.03784		3.1725	0.03784	3.1725	0	3.1725	0.9809		4.12	0.12512		2.96	0.05977	2.92	0.05431	2.945	0.06696	2.98	0.09289		2.975	0.0853	2.95	0.06489	2.875	0.03762	2.89	0.04767	2.89	0.04767	2.875	0.03762
3.178	0.03845		3.178	0.03845	3.178	0	3.178	0.98059		4.13	0.12346		2.965	0.06128	2.925	0.05557	2.94875	0.06836	2.985	0.09622		2.98	0.08817	2.955	0.06666	2.88	0.03821	2.895	0.04864	2.895	0.04864	2.88	0.03821
3.1835	0.03907		3.1835	0.03907	3.1835	0	3.1835	0.98027		4.14	0.12184		2.97	0.06286	2.93	0.05689	2.95	0.06884	2.99	0.09974		2.985	0.09121	2.96	0.06851	2.885	0.03882	2.9	0.04966	2.9	0.04966	2.885	0.03882
3.189	0.03973		3.189	0.03973	3.189	0	3.189	0.97994		4.15	0.12028		2.975	0.06451	2.935	0.05827	2.955	0.07081	2.995	0.10349		2.99	0.09443	2.965	0.07046	2.89	0.03946	2.905	0.05072	2.905	0.05072	2.89	0.03946
3.1945	0.0404		3.1945	0.0404	3.1945	0	3.1945	0.97959		4.16	0.11876		2.98	0.06624	2.94	0.05971	2.96	0.07288	3	0.10747		2.995	0.09785	2.97	0.07251	2.895	0.04012	2.91	0.05182	2.91	0.05182	2.895	0.04012
3.2	0.0411		3.2	0.0411	3.2	0	3.2	0.97923		4.17	0.11729		2.985	0.06806	2.945	0.06122	2.965	0.07506	3.005	0.1117		3	0.10147	2.975	0.07467	2.9	0.0408	2.915	0.05297	2.915	0.05297	2.9	0.0408
3.2055	0.04183		3.2055	0.04183	3.2055	0	3.2055	0.97886		4.18	0.11586		2.99	0.06997	2.95	0.0628	2.97	0.07736	3.01	0.11621		3.005	0.10532	2.98	0.07694	2.905	0.04151	2.92	0.05418	2.92	0.05418	2.905	0.04151
3.211	0.04259		3.211	0.04259	3.211	0	3.211	0.97847		4.19	0.11447		2.995	0.07198	2.955	0.06446	2.975	0.07978	3.015	0.12102		3.01	0.10941	2.985	0.07934	2.91	0.04224	2.925	0.05543	2.925	0.05543	2.91	0.04224
3.2165	0.04337		3.2165	0.04337	3.2165	0	3.2165	0.97807		4.2	0.11312		3	0.07409	2.96	0.0662	2.98	0.08233	3.02	0.12616		3.015	0.11376	2.99	0.08187	2.915	0.04301	2.93	0.05675	2.93	0.05675	2.915	0.04301
3.222	0.04419		3.222	0.04419	3.222	0	3.222	0.97765		4.21	0.11181		3.005	0.07631	2.965	0.06803	2.985	0.08503	3.025	0.13164		3.02	0.1184	2.995	0.08453	2.92	0.0438	2.935	0.05812	2.935	0.05812	2.92	0.0438
3.2275	0.04504		3.2275	0.04504	3.2275	0	3.2275	0.97722		4.22	0.11053		3.01	0.07865	2.97	0.06994	2.99	0.08788	3.03	0.13751		3.02375	0.12209	3	0.08735	2.925	0.04462	2.94	0.05955	2.94	0.05955	2.925	0.04462
3.233	0.04593		3.233	0.04593	3.233	0	3.233	0.97677		4.23	0.10928		3.015	0.08112	2.975	0.07196	2.995	0.09089	3.0325	0.1406		3.025	0.12335	3.005	0.09033	2.93	0.04547	2.945	0.06106	2.945	0.06106	2.93	0.04547
3.2385	0.04685		3.2385	0.04685	3.2385	0	3.2385	0.9763		4.24	0.10806		3.02	0.08372	2.98	0.07408	3	0.09409	3.035	0.1438		3.03	0.12864	3.01	0.09348	2.935	0.04636	2.95	0.06263	2.95	0.06263	2.935	0.04636
3.244	0.04781		3.244	0.04781	3.244	0	3.244	0.9758		4.25	0.10687		3.025	0.08647	2.985	0.07631	3.005	0.09747	3.04	0.15054		3.035	0.13429	3.015	0.09682	2.94	0.04728	2.955	0.06428	2.955	0.06428	2.94	0.04728
3.2495	0.04881		3.2495	0.04881	3.2495	0	3.2495	0.97529		4.26	0.10571		3.03	0.08937	2.99	0.07866	3.01	0.10106	3.045	0.15778		3.04	0.14035	3.02	0.10037	2.945	0.04825	2.96	0.06601	2.96	0.06601	2.945	0.04825
3.255	0.04985		3.255	0.04985	3.255	0	3.255	0.97476		4.27	0.10458		3.035	0.09244	2.995	0.08114	3.015	0.10487	3.05	0.16557		3.045	0.14683	3.025	0.10413	2.95	0.04925	2.965	0.06782	2.965	0.06782	2.95	0.04925
3.2605	0.05094		3.2605	0.05094	3.2605	0	3.2605	0.9742		4.28	0.10347		3.04	0.0957	3	0.08375	3.02	0.10892	3.055	0.17395		3.05	0.15379	3.03	0.10813	2.955	0.05029	2.97	0.06973	2.97	0.06973	2.955	0.05029
3.266	0.05207		3.266	0.05207	3.266	0	3.266	0.97362		4.29	0.10239		3.045	0.09914	3.005	0.08652	3.025	0.11323	3.06	0.18298		3.055	0.16127	3.035	0.11238	2.96	0.05137	2.975	0.07173	2.975	0.07173	2.96	0.05137
3.2715	0.05326		3.2715	0.05326	3.2715	0	3.2715	0.97301		4.3	0.10132		3.05	0.1028	3.01	0.08944	3.0275	0.11549	3.065	0.19273		3.06	0.16932	3.04	0.11691	2.965	0.05251	2.98	0.07384	2.98	0.07384	2.965	0.05251
3.277	0.0545		3.277	0.0545	3.277	0	3.277	0.97237		4.31	0.10028		3.055	0.10668	3.015	0.09253	3.03	0.11783	3.07	0.20327		3.065	0.17799	3.045	0.12174	2.97	0.05369	2.985	0.07606	2.985	0.07606	2.97	0.05369
3.2825	0.0558		3.2825	0.0558	3.2825	0	3.2825	0.9717		4.32	0.09927		3.06	0.1108	3.02	0.0958	3.035	0.12272	3.075	0.21466		3.07	0.18733	3.05	0.1269	2.975	0.05492	2.99	0.07839	2.99	0.07839	2.975	0.05492
3.288	0.05715		3.288	0.05715	3.288	0	3.288	0.971		4.33	0.09827		3.06125	0.11188	3.025	0.09927	3.04	0.12795	3.08	0.227		3.075	0.19743	3.055	0.13241	2.98	0.05621	2.995	0.08085	2.995	0.08085	2.98	0.05621
3.2935	0.05857		3.2935	0.05857	3.2935	0	3.2935	0.97027		4.34	0.09729		3.065	0.11519	3.03	0.10295	3.045	0.13354	3.085	0.24039		3.08	0.20834	3.06	0.1383	2.985	0.05755	3	0.08345	3	0.08345	2.985	0.05755
3.299	0.06006		3.299	0.06006	3.299	0	3.299	0.9695		4.35	0.09633		3.07	0.11987	3.035	0.10686	3.05	0.13952	3.09	0.25492		3.085	0.22015	3.065	0.14461	2.99	0.05896	3.005	0.0862	3.005	0.0862	2.99	0.05896
3.3045	0.06162		3.3045	0.06162	3.3045	0	3.3045	0.9687		4.36	0.09538		3.075	0.12486	3.04	0.11102	3.055	0.14593	3.095	0.2707		3.09	0.23296	3.07	0.15138	2.995	0.06043	3.01	0.0891	3.01	0.0891	2.995	0.06043
3.31	0.06326		3.31	0.06326	3.31	0	3.31	0.96785		4.37	0.09446		3.08	0.13018	3.045	0.11544	3.06	0.15281	3.1	0.28786		3.095	0.24684	3.075	0.15865	3	0.06196	3.015	0.09216	3.015	0.09216	3	0.06196
3.3155	0.06498		3.3155	0.06498	3.3155	0	3.3155	0.96697		4.38	0.09355		3.085	0.13587	3.05	0.12015	3.065	0.16019	3.105	0.30653		3.1	0.26193	3.08	0.16646	3.005	0.06357	3.02	0.09541	3.02	0.09541	3.005	0.06357
3.321	0.06678		3.321	0.06678	3.321	0	3.321	0.96603		4.39	0.09265		3.09	0.14196	3.055	0.12518	3.06688	0.1631	3.11	0.32685		3.10312	0.27201	3.085	0.17487	3.01	0.06526	3.025	0.09886	3.025	0.09886	3.01	0.06526
3.3265	0.06868		3.3265	0.06868	3.3265	0	3.3265	0.96505		4.4	0.09177		3.095	0.14848	3.06	0.13055	3.07	0.16813	3.115	0.34897		3.105	0.27832	3.09	0.18393	3.015	0.06703	3.03	0.10251	3.03	0.10251	3.015	0.06703
3.32925	0.06967		3.32925	0.06967	3.32925	0	3.32925	0.96454		4.41	0.09091		3.1	0.15547	3.065	0.13629	3.075	0.17668	3.11875	0.36683		3.11	0.29615	3.0925	0.18873	3.02	0.0689	3.035	0.10639	3.035	0.10639	3.02	0.0689
3.332	0.07068		3.332	0.07068	3.332	0	3.332	0.96401		4.42	0.09005		3.105	0.16299	3.07	0.14244	3.08	0.1859	3.12	0.37303		3.115	0.31555	3.095	0.19371	3.025	0.07085	3.04	0.11051	3.04	0.11051	3.025	0.07085
3.3375	0.07278		3.3375	0.07278	3.3375	0	3.3375	0.96292		4.43	0.08921		3.11	0.17106	3.075	0.14903	3.085	0.19584	3.125	0.3992		3.12	0.33667	3.1	0.20428	3.03	0.07291	3.045	0.1149	3.045	0.1149	3.03	0.07291
3.343	0.075		3.343	0.075	3.343	0	3.343	0.96177		4.44	0.08839		3.115	0.17976	3.08	0.15609	3.09	0.20659	3.13	0.42761		3.125	0.35966	3.105	0.21571	3.035	0.07507	3.05	0.11958	3.05	0.11958	3.035	0.07507
3.3485	0.07734		3.3485	0.07734	3.3485	0	3.3485	0.96055		4.45	0.08757		3.12	0.18913	3.085	0.16368	3.095	0.21822	3.135	0.4584		3.13	0.38466	3.11	0.22808	3.04	0.07735	3.055	0.12456	3.055	0.12456	3.04	0.07735
3.354	0.07981		3.354	0.07981	3.354	0	3.354	0.95927		4.46	0.08677		3.125	0.19924	3.09	0.17185	3.1	0.23083	3.14	0.49165		3.135	0.41184	3.115	0.2415	3.045	0.07975	3.06	0.12989	3.06	0.12989	3.045	0.07975
3.3595	0.08242		3.3595	0.08242	3.3595	0	3.3595	0.9579		4.47	0.08598		3.13	0.21017	3.095	0.18064	3.105	0.24449	3.145	0.52742		3.14	0.44133	3.12	0.25606	3.04937	0.08195	3.065	0.13558	3.065	0.13558	3.04937	0.08195
3.365	0.08518		3.365	0.08518	3.365	0	3.365	0.95646		4.48	0.0852		3.13437	0.22046	3.1	0.19013	3.10625	0.24809	3.15	0.56569		3.14281	0.45897	3.125	0.27187	3.05	0.08228	3.07	0.14167	3.07	0.14167	3.05	0.08228
3.3705	0.0881		3.3705	0.0881	3.3705	0	3.3705	0.95493		4.49	0.08443		3.135	0.22199	3.105	0.20037	3.11	0.25933	3.155	0.60634		3.145	0.47324	3.13	0.28907	3.055	0.08495	3.075	0.14819	3.075	0.14819	3.055	0.08495
3.376	0.0912		3.376	0.0912	3.376	0	3.376	0.95331		4.5	0.08367		3.14	0.23479	3.11	0.21143	3.115	0.27545	3.16	0.64911		3.15	0.50766	3.135	0.30776	3.06	0.08776	3.08	0.15519	3.08	0.15519	3.06	0.08776
3.3815	0.09448		3.3815	0.09448	3.3815	0	3.3815	0.95159		4.51	0.08292		3.145	0.24866	3.115	0.22341	3.12	0.29297	3.16188	0.66562		3.155	0.54462	3.14	0.32811	3.065	0.09074	3.085	0.1627	3.085	0.1627	3.065	0.09074
3.387	0.09797		3.387	0.09797	3.387	0	3.387	0.94975		4.52	0.08218		3.15	0.26372	3.12	0.23638	3.125	0.31204	3.165	0.69359		3.16	0.58404	3.145	0.35025	3.07	0.0939	3.09	0.17078	3.09	0.17078	3.07	0.0939
3.3925	0.10168		3.3925	0.10168	3.3925	0	3.3925	0.9478		4.53	0.08144		3.155	0.28007	3.125	0.25045	3.13	0.33279	3.17	0.73914		3.165	0.62576	3.15	0.37433	3.075	0.09724	3.095	0.17948	3.095	0.17948	3.075	0.09724
3.398	0.10563		3.398	0.10563	3.398	0	3.398	0.94571		4.54	0.08072		3.16	0.29784	3.13	0.26572	3.135	0.35537	3.175	0.78488		3.17	0.66944	3.155	0.40051	3.08	0.10078	3.1	0.18886	3.1	0.18886	3.08	0.10078
3.39938	0.10665		3.39938	0.10665	3.39938	0	3.39938	0.94517		4.55	0.08		3.165	0.31716	3.135	0.28232	3.14	0.37993	3.18	0.82968		3.175	0.71457	3.16	0.42892	3.085	0.10453	3.105	0.19899	3.105	0.19899	3.085	0.10453
3.4035	0.10983		3.4035	0.10983	3.4035	0	3.4035	0.94349		4.56	0.0793		3.17	0.33816	3.14	0.30036	3.145	0.40662	3.18344	0.85924		3.18	0.76039	3.165	0.45969	3.09	0.10852	3.11	0.20992	3.11	0.20992	3.09	0.10852
3.409	0.11432		3.409	0.11432	3.409	0	3.409	0.94111		4.57	0.07859		3.175	0.36101	3.145	0.31997	3.14562	0.41011	3.185	0.87218		3.1825	0.78326	3.17	0.49292	3.095	0.11277	3.115	0.22176	3.115	0.22176	3.095	0.11277
3.4145	0.11911		3.4145	0.11911	3.4145	0	3.4145	0.93856		4.58	0.0779		3.18	0.38583	3.15	0.34131	3.15	0.43557	3.19	0.91081		3.185	0.8059	3.175	0.52867	3.1	0.11728	3.12	0.23457	3.12	0.23457	3.1	0.11728
3.42	0.12422		3.42	0.12422	3.42	0	3.42	0.93583		4.59	0.07721		3.185	0.41278	3.155	0.36452	3.155	0.46692	3.19422	0.93918		3.19	0.84988	3.18	0.56689	3.105	0.1221	3.125	0.24847	3.125	0.24847	3.105	0.1221
3.4255	0.12969		3.4255	0.12969	3.4255	0	3.4255	0.93291		4.6	0.07653		3.19	0.442	3.16	0.38975	3.16	0.50074	3.195	0.94392		3.195	0.89084	3.185	0.60749	3.11	0.12723	3.13	0.26354	3.13	0.26354	3.11	0.12723
3.431	0.13554		3.431	0.13554	3.431	0	3.431	0.92976		4.61	0.07586		3.195	0.47358	3.165	0.41714	3.165	0.53707	3.2	0.9699		3.2	0.92716	3.19	0.6502	3.11375	0.13131	3.135	0.27992	3.135	0.27992	3.11375	0.13131
3.4365	0.14182		3.4365	0.14182	3.4365	0	3.4365	0.92638		4.62	0.07519		3.2	0.50762	3.17	0.44683	3.17	0.57588	3.205	0.98742		3.20234	0.94212	3.195	0.69459	3.115	0.13271	3.14	0.29772	3.14	0.29772	3.115	0.13271
3.442	0.14856		3.442	0.14856	3.442	0	3.442	0.92274		4.63	0.07453		3.205	0.54413	3.175	0.47891	3.175	0.617	3.21	0.99541		3.205	0.95718	3.2	0.74004	3.12	0.13858	3.145	0.31707	3.145	0.31707	3.12	0.13858
3.4475	0.15581		3.4475	0.15581	3.4475	0	3.4475	0.9188		4.64	0.07388		3.2075	0.5633	3.18	0.51348	3.18	0.66016	3.215	0.99347		3.21	0.97937	3.205	0.78567	3.125	0.14485	3.15	0.33812	3.15	0.33812	3.125	0.14485
3.453	0.16363		3.453	0.16363	3.453	0	3.453	0.91453		4.65	0.07322		3.21	0.58306	3.185	0.55052	3.185	0.70489	3.21672	0.99052		3.21227	0.9865	3.20688	0.80261	3.13	0.15158	3.155	0.36101	3.155	0.36101	3.13	0.15158
3.4585	0.17205		3.4585	0.17205	3.4585	0	3.4585	0.90992		4.66	0.07258		3.215	0.62423	3.19	0.58998	3.19	0.75047	3.22	0.98174		3.215	0.9925	3.21	0.83036	3.135	0.1588	3.16	0.38589	3.16	0.38589	3.135	0.1588
3.464	0.18116		3.464	0.18116	3.464	0	3.464	0.9049		4.67	0.07194		3.22	0.66734	3.195	0.63165	3.195	0.79595	3.22344	0.96833		3.21723	0.99522	3.215	0.87274	3.14	0.16655	3.165	0.4129	3.165	0.4129	3.14	0.16655
3.4695	0.191		3.4695	0.191	3.4695	0	3.4695	0.89945		4.68	0.0713		3.225	0.7119	3.2	0.6752	3.2	0.84024	3.225	0.96092		3.22	0.99583	3.22	0.91126	3.145	0.17489	3.17	0.44218	3.17	0.44218	3.145	0.17489
3.475	0.20165		3.475	0.20165	3.475	0	3.475	0.8935		4.69	0.07067		3.23	0.7572	3.205	0.7201	3.20469	0.87939	3.23	0.9322		3.22219	0.99414	3.225	0.94429	3.14594	0.17652	3.175	0.47384	3.175	0.47384	3.14594	0.17652
3.4805	0.21321		3.4805	0.21321	3.4805	0	3.4805	0.88701		4.7	0.07004		3.235	0.80229	3.21	0.76558	3.205	0.88188	3.235	0.89708		3.225	0.98918	3.22781	0.95985	3.15	0.18387	3.18	0.50795	3.18	0.50795	3.15	0.18387
3.486	0.22575		3.486	0.22575	3.486	0	3.486	0.87992		4.71	0.06942		3.24	0.84597	3.215	0.81064	3.21	0.91929	3.24	0.85718		3.22715	0.98334	3.23	0.97023	3.155	0.19356	3.185	0.54454	3.185	0.54454	3.155	0.19356
3.4915	0.23938		3.4915	0.23938	3.4915	0	3.4915	0.87214		4.72	0.0688		3.24406	0.87947	3.22	0.85405	3.215	0.95081	3.24187	0.84131		3.23	0.97296	3.235	0.98771	3.16	0.20401	3.19	0.58355	3.19	0.58355	3.16	0.20401
3.497	0.25421		3.497	0.25421	3.497	0	3.497	0.86359		4.73	0.06818		3.245	0.88685	3.2225	0.87468	3.22	0.97489	3.245	0.81411		3.23211	0.96347	3.23828	0.99409	3.165	0.21531	3.195	0.62481	3.195	0.62481	3.165	0.21531
3.5025	0.27035		3.5025	0.27035	3.5025	0	3.5025	0.85419		4.74	0.06757		3.25	0.92339	3.225	0.89434	3.22438	0.98883	3.25	0.76937		3.235	0.94814	3.24	0.99575	3.17	0.22754	3.2	0.668	3.2	0.668	3.17	0.22754
3.508	0.28795		3.508	0.28795	3.508	0	3.508	0.84383		4.75	0.06695		3.255	0.95396	3.23	0.92991	3.225	0.99024	3.255	0.72418		3.24	0.91608	3.24352	0.99548	3.175	0.24079	3.205	0.71263	3.205	0.71263	3.175	0.24079
3.51213	0.30219		3.51213	0.30219	3.51213	0	3.51213	0.83535		4.76	0.06635		3.26	0.97708	3.23375	0.95253	3.2293	0.99579	3.26	0.67957		3.24203	0.90134	3.245	0.99389	3.17813	0.24963	3.21	0.75798	3.21	0.75798	3.17813	0.24963
3.5135	0.30715		3.5135	0.30715	3.5135	0	3.5135	0.83238		4.77	0.06574		3.26234	0.98498	3.235	0.95916	3.23	0.996	3.265	0.63628		3.245	0.87836	3.24875	0.98606	3.18	0.25515	3.215	0.80311	3.215	0.80311	3.18	0.25515
3.519	0.32809		3.519	0.32809	3.519	0	3.519	0.8197		4.78	0.06514		3.265	0.99149	3.24	0.98057	3.23422	0.99314	3.27	0.59485		3.25	0.83665	3.25	0.98227	3.185	0.27074	3.22	0.8468	3.22	0.8468	3.185	0.27074
3.5245	0.35094		3.5245	0.35094	3.5245	0	3.5245	0.80564		4.79	0.06454		3.26691	0.99452	3.245	0.99303	3.235	0.99184	3.275	0.55562		3.255	0.79249	3.255	0.96159	3.19	0.28766	3.2225	0.86767	3.2225	0.86767	3.19	0.28766
3.53	0.37587		3.53	0.37587	3.53	0	3.53	0.79002		4.8	0.06394		3.27	0.9964	3.25	0.99583	3.23914	0.98106	3.27875	0.52776		3.26	0.74729	3.25922	0.93795	3.195	0.30606	3.225	0.88764	3.225	0.88764	3.195	0.30606
3.5355	0.40304		3.5355	0.40304	3.5355	0	3.5355	0.77263		4.81	0.06334		3.27148	0.99598	3.25297	0.99283	3.24	0.97803	3.28	0.51878		3.26187	0.73031	3.26	0.93302	3.2	0.32606	3.23	0.92407	3.23	0.92407	3.2	0.32606
3.541	0.43262		3.541	0.43262	3.541	0	3.541	0.75325		4.82	0.06274		3.275	0.99154	3.255	0.9888	3.24406	0.96026	3.285	0.4844		3.265	0.70216	3.265	0.89804	3.205	0.34781	3.23375	0.94752	3.23375	0.94752	3.205	0.34781
3.5465	0.46474		3.5465	0.46474	3.5465	0	3.5465	0.73162		4.83	0.06215		3.27605	0.98929	3.26	0.9724	3.245	0.9554	3.29	0.45249		3.27	0.658	3.26969	0.86086	3.21	0.37144	3.235	0.95447	3.235	0.95447	3.21	0.37144
3.552	0.4995		3.552	0.4995	3.552	0	3.552	0.70746		4.84	0.06155		3.28	0.97722	3.26094	0.96835	3.25	0.92521	3.295	0.42296		3.275	0.61547	3.27	0.85826	3.21031	0.37298	3.24	0.97733	3.24	0.97733	3.21031	0.37298
3.55475	0.51788		3.55475	0.51788	3.55475	0	3.55475	0.69435		4.85	0.06096		3.28063	0.97481	3.265	0.94756	3.255	0.88898	3.3	0.3957		3.28	0.57501	3.275	0.81531	3.215	0.39711	3.245	0.99147	3.245	0.99147	3.215	0.39711
3.5575	0.53694		3.5575	0.53694	3.5575	0	3.5575	0.68049		4.86	0.06037		3.285	0.95431	3.27	0.91563	3.26	0.84835	3.305	0.37059		3.285	0.53686	3.28	0.77064	3.22	0.42496	3.24898	0.99593	3.24898	0.99593	3.22	0.42496
3.563	0.57702		3.563	0.57702	3.563	0	3.563	0.65037		4.87	0.05977		3.29	0.924	3.275	0.87816	3.26375	0.81594	3.31	0.34749		3.29	0.50116	3.285	0.72551	3.225	0.45511	3.25	0.99607	3.25	0.99607	3.225	0.45511
3.5685	0.61959		3.5685	0.61959	3.5685	0	3.5685	0.61677		4.88	0.05918		3.295	0.88782	3.27688	0.86301	3.265	0.80489	3.315	0.32624		3.295	0.4679	3.29	0.68092	3.23	0.48765	3.25297	0.99417	3.25297	0.99417	3.23	0.48765
3.574	0.66431		3.574	0.66431	3.574	0	3.574	0.57939		4.89	0.05859		3.29891	0.8565	3.28	0.83676	3.27	0.76005	3.32	0.3067		3.3	0.43693	3.29062	0.67543	3.235	0.52247	3.255	0.99092	3.255	0.99092	3.235	0.52247
3.5795	0.71066		3.5795	0.71066	3.5795	0	3.5795	0.53791		4.9	0.05799		3.3	0.84736	3.285	0.79296	3.275	0.71499	3.325	0.28873		3.305	0.40849	3.295	0.63763	3.24	0.56002	3.25695	0.98626	3.25695	0.98626	3.24	0.56002
3.585	0.75785		3.585	0.75785	3.585	0	3.585	0.49209		4.91	0.0574		3.305	0.80417	3.29	0.74812	3.28	0.67067	3.33	0.27221		3.31	0.38235	3.3	0.59618	3.2425	0.57965	3.26	0.97624	3.26	0.97624	3.2425	0.57965
3.5905	0.80482		3.5905	0.80482	3.5905	0	3.5905	0.44179		4.92	0.05681		3.31	0.75962	3.295	0.70335	3.285	0.6278	3.335	0.25701		3.315	0.35825	3.305	0.55692	3.245	0.59984	3.26094	0.9725	3.26094	0.9725	3.245	0.59984
3.596	0.85023		3.596	0.85023	3.596	0	3.596	0.387		4.93	0.05621		3.315	0.71488	3.3	0.65955	3.29	0.58685	3.34	0.24304		3.32	0.33608	3.31	0.52004	3.25	0.64177	3.265	0.95299	3.265	0.95299	3.25	0.64177
3.59738	0.86115		3.59738	0.86115	3.59738	0	3.59738	0.37262		4.94	0.05561		3.31719	0.69549	3.305	0.61733	3.295	0.54815	3.345	0.23003		3.325	0.31568	3.315	0.48561	3.255	0.68544	3.27	0.92242	3.27	0.92242	3.255	0.68544
3.6015	0.89246		3.6015	0.89246	3.6015	0	3.6015	0.32794		4.95	0.05501		3.32	0.67088	3.30875	0.58695	3.3	0.51185	3.35	0.21794		3.33	0.29692	3.32	0.45363	3.26	0.7303	3.275	0.88602	3.275	0.88602	3.26	0.7303
3.607	0.92972		3.607	0.92972	3.607	0	3.607	0.26511		4.96	0.05441		3.325	0.62829	3.31	0.5771	3.30313	0.49042	3.3525	0.21229		3.335	0.27966	3.325	0.42404	3.265	0.77554	3.27688	0.87121	3.27688	0.87121	3.265	0.77554
3.6125	0.96021		3.6125	0.96021	3.6125	0	3.6125	0.19948		4.97	0.0538		3.33	0.58761	3.315	0.53913	3.305	0.47802	3.355	0.20687		3.34	0.26378	3.33	0.39672	3.27	0.82013	3.28	0.84542	3.28	0.84542	3.27	0.82013
3.618	0.98227		3.618	0.98227	3.618	0	3.618	0.13317		4.98	0.0532		3.335	0.54913	3.32	0.50357	3.31	0.44662	3.36	0.19664		3.34125	0.26001	3.3325	0.38388	3.27469	0.86022	3.285	0.80213	3.285	0.80213	3.27469	0.86022
3.61869	0.98436		3.61869	0.98436	3.61869	0	3.61869	0.12506		4.99	0.05259		3.34	0.51302	3.325	0.47044	3.315	0.41758	3.365	0.18717		3.345	0.24915	3.335	0.37155	3.275	0.86281	3.29	0.75755	3.29	0.75755	3.275	0.86281
3.6235	0.99459		3.6235	0.99459	3.6235	0	3.6235	0.07353		5	0.05197		3.345	0.47934	3.33	0.43972	3.32	0.39078	3.37	0.17838		3.35	0.23566	3.34	0.34838	3.28	0.90211	3.295	0.71283	3.295	0.71283	3.28	0.90211
3.62402	0.99522		3.62402	0.99522	3.62402	0	3.62402	0.06916		5.01	0.05135		3.35	0.44805	3.335	0.41132	3.325	0.36609	3.375	0.17021		3.355	0.22321	3.345	0.32707	3.285	0.93645	3.3	0.66889	3.3	0.66889	3.285	0.93645
3.629	0.99643		3.629	0.99643	3.629	0	3.629	0.05973		5.02	0.05073		3.35375	0.42612	3.34	0.38511	3.33	0.34337	3.38	0.16262		3.36	0.21172	3.35	0.30746	3.29	0.96427	3.305	0.62639	3.305	0.62639	3.29	0.96427
3.62934	0.99619		3.62934	0.99619	3.62934	0	3.62934	0.0617		5.03	0.0501		3.355	0.4191	3.345	0.36096	3.335	0.32248	3.385	0.15555		3.365	0.20108	3.355	0.28942	3.29078	0.96793	3.30875	0.59576	3.30875	0.59576	3.29078	0.96793
3.6345	0.98769		3.6345	0.98769	3.6345	0	3.6345	0.11096		5.04	0.04947		3.36	0.39236	3.35	0.33874	3.34	0.30325	3.39	0.14896		3.37	0.19124	3.36	0.27282	3.295	0.98416	3.31	0.58581	3.31	0.58581	3.295	0.98416
3.63467	0.98725		3.63467	0.98725	3.63467	0	3.63467	0.11292		5.05	0.04883		3.365	0.36771	3.355	0.31829	3.3425	0.29423	3.395	0.1428		3.375	0.18211	3.365	0.25753	3.29883	0.99335	3.315	0.54746	3.315	0.54746	3.29883	0.99335
3.64	0.96896		3.64	0.96896	3.64	0	3.64	0.17619		5.06	0.04819		3.37	0.34502	3.36	0.29947	3.345	0.28557	3.4	0.13705		3.38	0.17364	3.37	0.24343	3.3	0.99506	3.32	0.51147	3.32	0.51147	3.3	0.99506
3.6455	0.94133		3.6455	0.94133	3.6455	0	3.6455	0.24222		5.07	0.04754		3.375	0.32412	3.365	0.28215	3.35	0.26929	3.405	0.13168		3.38094	0.17212	3.375	0.23043	3.30285	0.99698	3.325	0.47792	3.325	0.47792	3.30285	0.99698
3.651	0.90642		3.651	0.90642	3.651	0	3.651	0.3059		5.08	0.04688		3.38	0.3049	3.37	0.2662	3.355	0.25429	3.41	0.12664		3.385	0.16577	3.38	0.21843	3.30486	0.99644	3.33	0.44677	3.33	0.44677	3.30486	0.99644
3.6565	0.86601		3.6565	0.86601	3.6565	0	3.6565	0.36605		5.09	0.04622		3.385	0.2872	3.3725	0.2587	3.36	0.24047	3.415	0.12192		3.39	0.15844	3.385	0.20733	3.305	0.99635	3.335	0.41794	3.335	0.41794	3.305	0.99635
3.662	0.82188		3.662	0.82188	3.662	0	3.662	0.42204		5.1	0.04555		3.39	0.2709	3.375	0.2515	3.365	0.22772	3.42	0.11748		3.395	0.15161	3.39	0.19705	3.30687	0.99432	3.34	0.39133	3.34	0.39133	3.30687	0.99432
3.6675	0.77571		3.6675	0.77571	3.6675	0	3.6675	0.4736		5.11	0.04486		3.395	0.25588	3.38	0.23794	3.37	0.21593	3.425	0.11332		3.4	0.14525	3.395	0.18754	3.31	0.98798	3.34063	0.38815	3.34063	0.38815	3.31	0.98798
3.673	0.7289		3.673	0.7289	3.673	0	3.673	0.52068		5.12	0.04417		3.4	0.24203	3.385	0.22543	3.375	0.20504	3.42625	0.11231		3.405	0.1393	3.4	0.1787	3.3109	0.98548	3.345	0.36677	3.345	0.36677	3.3109	0.98548
3.6785	0.6826		3.6785	0.6826	3.6785	0	3.6785	0.56338		5.13	0.04347		3.405	0.22924	3.39	0.21386	3.38	0.19495	3.43	0.1094		3.41	0.13374	3.405	0.1705	3.31492	0.9708	3.35	0.34414	3.35	0.34414	3.31492	0.9708
3.684	0.63769		3.684	0.63769	3.684	0	3.684	0.60192		5.14	0.04276		3.41	0.21742	3.395	0.20315	3.385	0.1856	3.435	0.1057		3.415	0.12854	3.41	0.16287	3.315	0.97046	3.355	0.32332	3.355	0.32332	3.315	0.97046
3.6895	0.59475		3.6895	0.59475	3.6895	0	3.6895	0.6366		5.15	0.04204		3.415	0.20649	3.4	0.19324	3.39	0.17692	3.44	0.10222		3.42	0.12366	3.415	0.15577	3.32	0.94478	3.36	0.30417	3.36	0.30417	3.32	0.94478
3.695	0.55414		3.695	0.55414	3.695	0	3.695	0.66773		5.16	0.0413		3.42	0.19636	3.405	0.18404	3.395	0.16886	3.445	0.09893		3.42062	0.12308	3.41625	0.15407	3.32297	0.92622	3.365	0.28654	3.365	0.28654	3.32297	0.92622
3.7005	0.51611		3.7005	0.51611	3.7005	0	3.7005	0.69562		5.17	0.04056		3.425	0.18697	3.41	0.17551	3.4	0.16136	3.45	0.09583		3.425	0.11909	3.42	0.14915	3.325	0.9123	3.37	0.2703	3.37	0.2703	3.325	0.9123
3.706	0.48071		3.706	0.48071	3.706	0	3.706	0.72061		5.18	0.0398		3.42687	0.18363	3.415	0.16757	3.405	0.15437	3.455	0.0929		3.43	0.1148	3.425	0.14296	3.33	0.87455	3.3725	0.26267	3.3725	0.26267	3.33	0.87455
3.7115	0.44795		3.7115	0.44795	3.7115	0	3.7115	0.743		5.19	0.03902		3.43	0.17826	3.42	0.16018	3.41	0.14786	3.46	0.09013		3.435	0.11077	3.43	0.13719	3.335	0.8331	3.375	0.25534	3.375	0.25534	3.335	0.8331
3.717	0.41772		3.717	0.41772	3.717	0	3.717	0.76307		5.2	0.03823		3.435	0.17015	3.425	0.1533	3.415	0.14178	3.465	0.08751		3.44	0.10698	3.435	0.13179	3.33906	0.79773	3.38	0.24154	3.38	0.24154	3.33906	0.79773
3.7225	0.38991		3.7225	0.38991	3.7225	0	3.7225	0.78108		5.21	0.03742		3.44	0.16261	3.43	0.14687	3.42	0.13609	3.47	0.08502		3.445	0.1034	3.44	0.12672	3.34	0.78944	3.385	0.2288	3.385	0.2288	3.34	0.78944
3.728	0.36436		3.728	0.36436	3.728	0	3.728	0.79727		5.22	0.03659		3.445	0.15559	3.435	0.14087	3.42125	0.13473	3.475	0.08267		3.45	0.10004	3.445	0.12198	3.345	0.74487	3.39	0.21703	3.39	0.21703	3.345	0.74487
3.7335	0.34092		3.7335	0.34092	3.7335	0	3.7335	0.81184		5.23	0.03574		3.45	0.14903	3.43625	0.13944	3.425	0.13077	3.48	0.08044		3.455	0.09686	3.45	0.11753	3.35	0.70045	3.395	0.20614	3.395	0.20614	3.35	0.70045
3.739	0.31943		3.739	0.31943	3.739	0	3.739	0.82497		5.24	0.03487		3.455	0.14291	3.44	0.13526	3.43	0.12579	3.485	0.07832		3.46	0.09386	3.455	0.11334	3.355	0.65702	3.4	0.19605	3.4	0.19605	3.355	0.65702
3.7445	0.29972		3.7445	0.29972	3.7445	0	3.7445	0.83683		5.25	0.03399		3.46	0.13718	3.445	0.13001	3.435	0.12111	3.49	0.0763		3.465	0.09102	3.46	0.10941	3.36	0.61519	3.405	0.18669	3.405	0.18669	3.36	0.61519
3.75	0.28163		3.75	0.28163	3.75	0	3.75	0.84756		5.26	0.03307		3.465	0.13182	3.45	0.12509	3.44	0.11672	3.495	0.07439		3.47	0.08833	3.465	0.1057	3.365	0.57535	3.41	0.17801	3.41	0.17801	3.365	0.57535
3.7555	0.26504		3.7555	0.26504	3.7555	0	3.7555	0.8573		5.27	0.03213		3.47	0.1268	3.455	0.12047	3.445	0.1126	3.5	0.07257		3.475	0.08579	3.47	0.10221	3.37	0.53778	3.415	0.16993	3.415	0.16993	3.37	0.53778
3.761	0.24979		3.761	0.24979	3.761	0	3.761	0.86614		5.28	0.03117		3.475	0.12208	3.46	0.11613	3.45	0.10872	3.505	0.07084		3.48	0.08338	3.475	0.09892	3.37125	0.52875	3.42	0.16242	3.42	0.16242	3.37125	0.52875
3.7665	0.23578		3.7665	0.23578	3.7665	0	3.7665	0.8742		5.29	0.03017		3.48	0.11766	3.465	0.11205	3.455	0.10506	3.51	0.06919		3.485	0.0811	3.48	0.09581	3.375	0.50258	3.425	0.15541	3.425	0.15541	3.375	0.50258
3.772	0.22288		3.772	0.22288	3.772	0	3.772	0.88155		5.3	0.02915		3.485	0.1135	3.47	0.10821	3.46	0.10162	3.515	0.06762		3.49	0.07893	3.485	0.09287	3.38	0.46978	3.43	0.14888	3.43	0.14888	3.38	0.46978
3.7775	0.21099		3.7775	0.21099	3.7775	0	3.7775	0.88826		5.31	0.02809		3.49	0.10958	3.475	0.1046	3.46062	0.1012	3.52	0.06612		3.495	0.07687	3.49	0.09009	3.385	0.43935	3.435	0.14278	3.435	0.14278	3.385	0.43935
3.783	0.20002		3.783	0.20002	3.783	0	3.783	0.89441		5.32	0.027		3.495	0.10589	3.48	0.10119	3.465	0.09837	3.525	0.06469		3.5	0.07491	3.495	0.08746	3.39	0.4112	3.43625	0.14132	3.43625	0.14132	3.39	0.4112
3.7885	0.18989		3.7885	0.18989	3.7885	0	3.7885	0.90006		5.33	0.02587		3.5	0.10242	3.485	0.09797	3.47	0.0953	3.53	0.06332		3.505	0.07305	3.5	0.08497	3.395	0.38521	3.44	0.13708	3.44	0.13708	3.395	0.38521
3.794	0.18052		3.794	0.18052	3.794	0	3.794	0.90525		5.34	0.0247		3.505	0.09914	3.49	0.09493	3.475	0.0924	3.535	0.06202		3.51	0.07128	3.505	0.08261	3.4	0.36126	3.445	0.13174	3.445	0.13174	3.4	0.36126
3.7995	0.17184		3.7995	0.17184	3.7995	0	3.7995	0.91003		5.35	0.02349		3.51	0.09604	3.495	0.09205	3.48	0.08966	3.54	0.06077		3.515	0.0696	3.51	0.08037	3.40344	0.34589	3.45	0.12673	3.45	0.12673	3.40344	0.34589
3.805	0.1638		3.805	0.1638	3.805	0	3.805	0.91444		5.36	0.02223		3.515	0.09311	3.5	0.08933	3.485	0.08706	3.545	0.05958		3.52	0.06799	3.515	0.07824	3.405	0.33919	3.455	0.12204	3.455	0.12204	3.405	0.33919
3.8105	0.15632		3.8105	0.15632	3.8105	0	3.8105	0.91852		5.37	0.02093		3.52	0.09035	3.505	0.08676	3.49	0.0846	3.55	0.05844		3.525	0.06646	3.52	0.07622	3.41	0.31888	3.46	0.11763	3.46	0.11763	3.41	0.31888
3.816	0.14938		3.816	0.14938	3.816	0	3.816	0.92229		5.38	0.01958		3.525	0.08772	3.51	0.08432	3.495	0.08227	3.555	0.05735		3.53	0.065	3.525	0.0743	3.415	0.30017	3.465	0.11348	3.465	0.11348	3.415	0.30017
3.8215	0.14291		3.8215	0.14291	3.8215	0	3.8215	0.92579		5.39	0.01817		3.53	0.08524	3.515	0.08201	3.5	0.08004	3.56	0.05631		3.535	0.0636	3.53	0.07247	3.42	0.28294	3.47	0.10958	3.47	0.10958	3.42	0.28294
3.827	0.13688		3.827	0.13688	3.827	0	3.827	0.92904		5.4	0.01672		3.535	0.08288	3.52	0.07981	3.505	0.07794	3.565	0.05531		3.54	0.06227	3.535	0.07073	3.425	0.26707	3.475	0.10591	3.475	0.10591	3.425	0.26707
3.8325	0.13125		3.8325	0.13125	3.8325	0	3.8325	0.93207		5.41	0.01521		3.54	0.08064	3.525	0.07773	3.51	0.07595	3.57	0.05436		3.545	0.061	3.54	0.06908	3.43	0.25243	3.48	0.10244	3.48	0.10244	3.43	0.25243
3.838	0.12599		3.838	0.12599	3.838	0	3.838	0.93488		5.42	0.01365		3.545	0.07852	3.53	0.07574	3.515	0.07405	3.575	0.05344		3.55	0.05979	3.545	0.0675	3.435	0.23892	3.485	0.09917	3.485	0.09917	3.435	0.23892
3.8435	0.12107		3.8435	0.12107	3.8435	0	3.8435	0.93751		5.43	0.01204		3.55	0.0765	3.535	0.07386	3.52	0.07224	3.58	0.05257		3.555	0.05863	3.55	0.06599	3.43562	0.2373	3.49	0.09609	3.49	0.09609	3.43562	0.2373
3.849	0.11646		3.849	0.11646	3.849	0	3.849	0.93997		5.44	0.01039		3.555	0.07458	3.54	0.07206	3.525	0.07052	3.585	0.05173		3.56	0.05752	3.555	0.06456	3.44	0.22644	3.495	0.09317	3.495	0.09317	3.44	0.22644
3.8545	0.11214		3.8545	0.11214	3.8545	0	3.8545	0.94226		5.45	0.0087		3.56	0.07276	3.545	0.07035	3.53	0.06888	3.59	0.05093		3.565	0.05646	3.56	0.06318	3.445	0.21489	3.5	0.0904	3.5	0.0904	3.445	0.21489
3.86	0.10809		3.86	0.10809	3.86	0	3.86	0.94441		5.46	0.007		3.565	0.07102	3.55	0.06873	3.535	0.06732	3.595	0.05015		3.57	0.05544	3.565	0.06188	3.45	0.20421	3.505	0.08779	3.505	0.08779	3.45	0.20421
3.8655	0.10428		3.8655	0.10428	3.8655	0	3.8655	0.94643		5.47	0.00532		3.57	0.06936	3.555	0.06717	3.54	0.06583	3.6	0.04942		3.575	0.05447	3.57	0.06063	3.455	0.19431	3.51	0.08531	3.51	0.08531	3.455	0.19431
3.871	0.10069		3.871	0.10069	3.871	0	3.871	0.94832		5.48	0.00369		3.575	0.06778	3.56	0.06569	3.545	0.0644	3.605	0.04871		3.58	0.05354	3.575	0.05944	3.46	0.18512	3.515	0.08296	3.515	0.08296	3.46	0.18512
3.8765	0.09732		3.8765	0.09732	3.8765	0	3.8765	0.9501		5.49	0.0022		3.57813	0.06683	3.565	0.06428	3.55	0.06305	3.6075	0.04837		3.585	0.05265	3.57813	0.05872	3.465	0.17658	3.52	0.08073	3.52	0.08073	3.465	0.17658
3.882	0.09414		3.882	0.09414	3.882	0	3.882	0.95177		5.5	0.000961175		3.58	0.06627	3.57	0.06293	3.555	0.06175	3.61	0.04803		3.59	0.05179	3.58	0.0583	3.47	0.16864	3.525	0.07861	3.525	0.07861	3.47	0.16864
3.8875	0.09115		3.8875	0.09115	3.8875	0	3.8875	0.95333		5.51	0.000159971		3.585	0.06483	3.575	0.06164	3.56	0.06051	3.615	0.04738		3.595	0.05097	3.585	0.0572	3.475	0.16125	3.53	0.07659	3.53	0.07659	3.475	0.16125
3.893	0.08838		3.893	0.08838	3.893	0	3.893	0.95479		5.52	9.85185e-05		3.59	0.06346	3.57813	0.06086	3.565	0.05933	3.62	0.04676		3.6	0.05019	3.59	0.05615	3.48	0.15436	3.535	0.07468	3.535	0.07468	3.48	0.15436
3.8985	0.08575		3.8985	0.08575	3.8985	0	3.8985	0.95616		5.53	0.00128		3.595	0.06214	3.58	0.0604	3.57	0.05819	3.625	0.04616		3.605	0.04944	3.595	0.05515	3.485	0.14792	3.54	0.07286	3.54	0.07286	3.485	0.14792
3.904	0.08315		3.904	0.08315	3.904	0	3.904	0.95752		5.54	0.00454		3.6	0.06089	3.585	0.05922	3.575	0.05711	3.63	0.04559		3.61	0.04872	3.6	0.05419	3.49	0.14191	3.545	0.07112	3.545	0.07112	3.49	0.14191
3.9095	0.08071		3.9095	0.08071	3.9095	0	3.9095	0.95879		5.55	0.01135		3.605	0.05969	3.59	0.0581	3.57813	0.05646	3.635	0.04504		3.615	0.04803	3.605	0.05327	3.495	0.13629	3.55	0.06947	3.55	0.06947	3.495	0.13629
3.915	0.07842		3.915	0.07842	3.915	0	3.915	0.95999		5.56	0.02438		3.61	0.05854	3.595	0.05702	3.58	0.05607	3.64	0.04452		3.62	0.04736	3.61	0.05239	3.5	0.13102	3.555	0.06789	3.555	0.06789	3.5	0.13102
3.9205	0.07626		3.9205	0.07626	3.9205	0	3.9205	0.96111		5.57	0.04855		3.615	0.05745	3.6	0.05598	3.585	0.05508	3.645	0.04401		3.625	0.04673	3.615	0.05154	3.505	0.12608	3.56	0.06639	3.56	0.06639	3.505	0.12608
3.926	0.07421		3.926	0.07421	3.926	0	3.926	0.96218		5.58	0.09333		3.62	0.0564	3.605	0.055	3.59	0.05413	3.65	0.04354		3.63	0.04612	3.62	0.05073	3.51	0.12145	3.565	0.06495	3.565	0.06495	3.51	0.12145
3.9315	0.07226		3.9315	0.07226	3.9315	0	3.9315	0.96319		5.59	0.17682		3.625	0.05539	3.61	0.05405	3.595	0.05322	3.655	0.04308		3.635	0.04554	3.625	0.04996	3.515	0.11709	3.57	0.06359	3.57	0.06359	3.515	0.11709
3.937	0.07041		3.937	0.07041	3.937	0	3.937	0.96415		5.6	0.33015		3.63	0.05442	3.615	0.05314	3.6	0.05235	3.66	0.04264		3.64	0.04498	3.63	0.04921	3.52	0.113	3.575	0.06228	3.575	0.06228	3.52	0.113
3.9425	0.06865		3.9425	0.06865	3.9425	0	3.9425	0.96506		5.61	0.58342		3.635	0.0535	3.62	0.05227	3.605	0.05151	3.665	0.04222		3.645	0.04445	3.635	0.0485	3.525	0.10914	3.57813	0.06149	3.57813	0.06149	3.525	0.10914
3.948	0.06698		3.948	0.06698	3.948	0	3.948	0.96593		5.62	0.8766		3.64	0.05262	3.625	0.05144	3.61	0.05071	3.67	0.04183		3.65	0.04394	3.64	0.04782	3.53	0.10551	3.58	0.06103	3.58	0.06103	3.53	0.10551
3.9535	0.06538		3.9535	0.06538	3.9535	0	3.9535	0.96676		5.63	0.99978		3.645	0.05177	3.63	0.05064	3.615	0.04994	3.675	0.04145		3.655	0.04345	3.645	0.04716	3.535	0.10208	3.585	0.05983	3.585	0.05983	3.535	0.10208
3.959	0.06386		3.959	0.06386	3.959	0	3.959	0.96754		5.64	0.89545		3.65	0.05095	3.635	0.04987	3.62	0.04921	3.68	0.04109		3.65625	0.04333	3.65	0.04654	3.53906	0.09944	3.59	0.05869	3.59	0.05869	3.53906	0.09944
3.9645	0.06241		3.9645	0.06241	3.9645	0	3.9645	0.96829		5.65	0.72111		3.655	0.05018	3.64	0.04914	3.625	0.0485	3.685	0.04075		3.66	0.04298	3.655	0.04593	3.54	0.09885	3.595	0.05759	3.595	0.05759	3.54	0.09885
3.97	0.06103		3.97	0.06103	3.97	0	3.97	0.969		5.66	0.57233		3.65625	0.04999	3.645	0.04843	3.63	0.04782	3.69	0.04043		3.665	0.04254	3.65625	0.04579	3.545	0.0958	3.6	0.05655	3.6	0.05655	3.545	0.0958
3.9755	0.05971		3.9755	0.05971	3.9755	0	3.9755	0.96968		5.67	0.46314		3.66	0.04943	3.65	0.04776	3.635	0.04718	3.695	0.04013		3.67	0.04211	3.66	0.04536	3.55	0.09291	3.605	0.05554	3.605	0.05554	3.55	0.09291
3.981	0.05845		3.981	0.05845	3.981	0	3.981	0.97033		5.68	0.38494		3.665	0.04871	3.655	0.04711	3.64	0.04655	3.7	0.03984		3.675	0.04171	3.665	0.0448	3.555	0.09017	3.61	0.05458	3.61	0.05458	3.555	0.09017
3.9865	0.05725		3.9865	0.05725	3.9865	0	3.9865	0.97095		5.69	0.32813		3.67	0.04802	3.65625	0.04695	3.645	0.04596	3.705	0.03958		3.68	0.04132	3.67	0.04428	3.56	0.08758	3.615	0.05366	3.615	0.05366	3.56	0.08758
3.992	0.0561		3.992	0.0561	3.992	0	3.992	0.97155		5.7	0.28584		3.675	0.04736	3.66	0.04649	3.65	0.04539	3.71	0.03933		3.685	0.04095	3.675	0.04377	3.565	0.08512	3.62	0.05278	3.62	0.05278	3.565	0.08512
3.9975	0.055		3.9975	0.055	3.9975	0	3.9975	0.97211		5.71	0.25355		3.68	0.04673	3.665	0.04589	3.655	0.04484	3.715	0.0391		3.69	0.04061	3.68	0.04328	3.57	0.08279	3.625	0.05193	3.625	0.05193	3.57	0.08279
4.003	0.05395		4.003	0.05395	4.003	0	4.003	0.97265		5.72	0.22829		3.685	0.04613	3.67	0.04532	3.65625	0.04471	3.72	0.03889		3.695	0.04028	3.685	0.04282	3.575	0.08058	3.63	0.05112	3.63	0.05112	3.575	0.08058
4.0085	0.05294		4.0085	0.05294	4.0085	0	4.0085	0.97317		5.73	0.2081		3.69	0.04555	3.675	0.04477	3.66	0.04432	3.725	0.0387		3.7	0.03997	3.69	0.04238	3.57813	0.07926	3.635	0.05035	3.635	0.05035	3.57813	0.07926
4.014	0.05198		4.014	0.05198	4.014	0	4.014	0.97366		5.74	0.19167		3.695	0.04499	3.68	0.04425	3.665	0.04382	3.73	0.03853		3.705	0.03968	3.695	0.04196	3.58	0.07848	3.64	0.0496	3.64	0.0496	3.58	0.07848
4.0195	0.05106		4.0195	0.05106	4.0195	0	4.0195	0.97414		5.75	0.17807		3.7	0.04446	3.685	0.04375	3.67	0.04334	3.735	0.03837		3.71	0.0394	3.7	0.04156	3.585	0.07648	3.645	0.04889	3.645	0.04889	3.585	0.07648
4.025	0.05018		4.025	0.05018	4.025	0	4.025	0.97459		5.76	0.16665		3.705	0.04395	3.69	0.04327	3.675	0.04288	3.74	0.03824		3.715	0.03915	3.705	0.04117	3.59	0.07458	3.65	0.0482	3.65	0.0482	3.59	0.07458
4.0305	0.04933		4.0305	0.04933	4.0305	0	4.0305	0.97502		5.77	0.15694		3.71	0.04346	3.695	0.04281	3.68	0.04245	3.745	0.03813		3.72	0.03891	3.71	0.04081	3.595	0.07277	3.655	0.04754	3.655	0.04754	3.595	0.07277
4.036	0.04852		4.036	0.04852	4.036	0	4.036	0.97544		5.78	0.14859		3.715	0.04299	3.7	0.04237	3.685	0.04203	3.75	0.03804		3.725	0.03869	3.715	0.04047	3.6	0.07105	3.65625	0.04738	3.65625	0.04738	3.6	0.07105
4.0415	0.04775		4.0415	0.04775	4.0415	0	4.0415	0.97583		5.79	0.14133		3.72	0.04255	3.705	0.04195	3.69	0.04164	3.755	0.03798		3.73	0.03849	3.72	0.04014	3.605	0.0694	3.66	0.04691	3.66	0.04691	3.605	0.0694
4.047	0.04701		4.047	0.04701	4.047	0	4.047	0.97621		5.8	0.13497		3.725	0.04212	3.71	0.04155	3.695	0.04126	3.76	0.03793		3.73438	0.03833	3.725	0.03983	3.61	0.06783	3.665	0.04631	3.665	0.04631	3.61	0.06783
4.0525	0.04631		4.0525	0.04631	4.0525	0	4.0525	0.97657		5.81	0.12936		3.73	0.04172	3.715	0.04117	3.7	0.0409	3.765	0.03792		3.735	0.03831	3.73	0.03954	3.615	0.06634	3.67	0.04573	3.67	0.04573	3.615	0.06634
4.058	0.04563		4.058	0.04563	4.058	0	4.058	0.97692		5.82	0.12436		3.735	0.04133	3.72	0.04081	3.705	0.04056	3.77	0.03793		3.74	0.03815	3.73438	0.03931	3.62	0.06491	3.675	0.04518	3.675	0.04518	3.62	0.06491
4.0635	0.04499		4.0635	0.04499	4.0635	0	4.0635	0.97725		5.83	0.11989		3.74	0.04097	3.725	0.04047	3.71	0.04024	3.775	0.03797		3.745	0.03801	3.735	0.03927	3.625	0.06355	3.68	0.04465	3.68	0.04465	3.625	0.06355
4.069	0.04438		4.069	0.04438	4.069	0	4.069	0.97756		5.84	0.11586		3.745	0.04062	3.73	0.04015	3.715	0.03994	3.78	0.03804		3.75	0.03789	3.74	0.03902	3.63	0.06224	3.685	0.04414	3.685	0.04414	3.63	0.06224
4.07038	0.04423		4.07038	0.04423	4.07038	0	4.07038	0.97764		5.85	0.11221		3.75	0.0403	3.73438	0.03988	3.72	0.03966	3.785	0.03815		3.755	0.0378	3.745	0.03879	3.635	0.061	3.69	0.04365	3.69	0.04365	3.635	0.061
4.0745	0.0438		4.0745	0.0438	4.0745	0	4.0745	0.97786		5.86	0.10888		3.755	0.03999	3.735	0.03984	3.725	0.03939	3.79	0.0383		3.76	0.03772	3.75	0.03858	3.64	0.0598	3.695	0.04319	3.695	0.04319	3.64	0.0598
4.08	0.04324		4.08	0.04324	4.08	0	4.08	0.97814		5.87	0.10585		3.76	0.0397	3.74	0.03956	3.73	0.03915	3.795	0.03848		3.765	0.03767	3.755	0.03838	3.645	0.05866	3.7	0.04274	3.7	0.04274	3.645	0.05866
4.0855	0.04272		4.0855	0.04272	4.0855	0	4.0855	0.9784		5.88	0.10306		3.765	0.03943	3.745	0.03929	3.73438	0.03894	3.8	0.03872		3.77	0.03765	3.76	0.03821	3.65	0.05757	3.705	0.04232	3.705	0.04232	3.65	0.05757
4.091	0.04224		4.091	0.04224	4.091	0	4.091	0.97865		5.89	0.10048		3.77	0.03918	3.75	0.03904	3.735	0.03892	3.805	0.039		3.775	0.03765	3.765	0.03805	3.655	0.05653	3.71	0.04192	3.71	0.04192	3.655	0.05653
4.0965	0.04178		4.0965	0.04178	4.0965	0	4.0965	0.97889		5.9	0.09811		3.775	0.03895	3.755	0.03882	3.74	0.03871	3.81	0.03934		3.78	0.03768	3.77	0.03792	3.65625	0.05627	3.715	0.04153	3.715	0.04153	3.65625	0.05627
4.102	0.04136		4.102	0.04136	4.102	0	4.102	0.9791		5.91	0.0959		3.78	0.03874	3.76	0.03861	3.745	0.03852	3.815	0.03974		3.785	0.03775	3.775	0.03781	3.66	0.05553	3.72	0.04117	3.72	0.04117	3.66	0.05553
4.1075	0.04098		4.1075	0.04098	4.1075	0	4.1075	0.9793		5.92	0.09384		3.785	0.03855	3.765	0.03842	3.75	0.03834	3.82	0.04021		3.79	0.03784	3.78	0.03772	3.665	0.05457	3.725	0.04082	3.725	0.04082	3.665	0.05457
4.113	0.04064		4.113	0.04064	4.113	0	4.113	0.97947		5.93	0.09192		3.79	0.03838	3.77	0.03825	3.755	0.03819	3.8225	0.04048		3.795	0.03798	3.785	0.03765	3.67	0.05365	3.73	0.04049	3.73	0.04049	3.67	0.05365
4.1185	0.04034		4.1185	0.04034	4.1185	0	4.1185	0.97962		5.94	0.09013		3.795	0.03823	3.775	0.0381	3.76	0.03806	3.825	0.04077		3.8	0.03815	3.79	0.03761	3.675	0.05277	3.73438	0.04022	3.73438	0.04022	3.675	0.05277
4.124	0.04009		4.124	0.04009	4.124	0	4.124	0.97975		5.95	0.08844		3.8	0.0381	3.78	0.03798	3.765	0.03795	3.83	0.04142		3.805	0.03836	3.795	0.0376	3.68	0.05192	3.735	0.04019	3.735	0.04019	3.68	0.05192
4.1295	0.03989		4.1295	0.03989	4.1295	0	4.1295	0.97985		5.96	0.08685		3.805	0.038	3.785	0.03787	3.77	0.03787	3.835	0.04217		3.81	0.03862	3.8	0.03762	3.685	0.05111	3.74	0.0399	3.74	0.0399	3.685	0.05111
4.135	0.03976		4.135	0.03976	4.135	0	4.135	0.97992		5.97	0.08536		3.81	0.03792	3.79	0.0378	3.775	0.03782	3.84	0.04305		3.8125	0.03877	3.805	0.03766	3.69	0.05034	3.745	0.03963	3.745	0.03963	3.69	0.05034
4.1405	0.03968		4.1405	0.03968	4.1405	0	4.1405	0.97996		5.98	0.08394		3.8125	0.0379	3.795	0.03775	3.78	0.03779	3.845	0.04406		3.815	0.03893	3.81	0.03774	3.695	0.04959	3.75	0.03938	3.75	0.03938	3.695	0.04959
4.146	0.03966		4.146	0.03966	4.146	0	4.146	0.97997		5.99	0.08261		3.815	0.03788	3.8	0.03772	3.785	0.03779	3.85	0.04525		3.82	0.03931	3.8125	0.0378	3.69531	0.04955	3.755	0.03915	3.755	0.03915	3.69531	0.04955
4.1515	0.0397		4.1515	0.0397	4.1515	0	4.1515	0.97995		6	0.08134		3.82	0.03786	3.805	0.03773	3.79	0.03782	3.855	0.04662		3.825	0.03976	3.815	0.03786	3.7	0.04888	3.76	0.03894	3.76	0.03894	3.7	0.04888
4.157	0.03977		4.157	0.03977	4.157	0	4.157	0.97991					3.825	0.03787	3.81	0.03776	3.795	0.03787	3.86	0.04821		3.83	0.04028	3.82	0.03802	3.705	0.04819	3.765	0.03874	3.765	0.03874	3.705	0.04819
4.15975	0.03981		4.15975	0.03981	4.15975	0	4.15975	0.97989					3.83	0.03791	3.8125	0.0378	3.8	0.03796	3.865	0.05006		3.835	0.04089	3.825	0.03823	3.71	0.04754	3.77	0.03857	3.77	0.03857	3.71	0.04754
4.1625	0.03984		4.1625	0.03984	4.1625	0	4.1625	0.97988					3.835	0.03799	3.815	0.03783	3.805	0.03809	3.87	0.05221		3.84	0.04161	3.83	0.03849	3.715	0.04691	3.775	0.03842	3.775	0.03842	3.715	0.04691
4.168	0.03987		4.168	0.03987	4.168	0	4.168	0.97986					3.84	0.0381	3.82	0.03794	3.81	0.03825	3.875	0.05471		3.845	0.04245	3.835	0.0388	3.72	0.0463	3.78	0.03828	3.78	0.03828	3.72	0.0463
4.1735	0.0398		4.1735	0.0398	4.1735	0	4.1735	0.9799					3.845	0.03826	3.825	0.03808	3.8125	0.03835	3.88	0.0576		3.85	0.04342	3.84	0.03917	3.725	0.04573	3.785	0.03818	3.785	0.03818	3.725	0.04573
4.179	0.0396		4.179	0.0396	4.179	0	4.179	0.98					3.85	0.03847	3.83	0.03827	3.815	0.03847	3.885	0.06094		3.855	0.04455	3.845	0.03962	3.73	0.04517	3.79	0.03809	3.79	0.03809	3.73	0.04517
4.1845	0.03923		4.1845	0.03923	4.1845	0	4.1845	0.98019					3.855	0.03873	3.835	0.0385	3.82	0.03873	3.89	0.06477		3.86	0.04586	3.85	0.04015	3.73438	0.04471	3.795	0.03803	3.795	0.03803	3.73438	0.04471
4.19	0.03873		4.19	0.03873	4.19	0	4.19	0.98044					3.86	0.03905	3.84	0.03879	3.825	0.03904	3.895	0.06911		3.865	0.04739	3.855	0.04078	3.735	0.04464	3.8	0.038	3.8	0.038	3.735	0.04464
4.1955	0.03813		4.1955	0.03813	4.1955	0	4.1955	0.98075					3.865	0.03944	3.845	0.03913	3.83	0.03942	3.9	0.07394		3.87	0.04916	3.86	0.04151	3.74	0.04413	3.805	0.03799	3.805	0.03799	3.74	0.04413
4.201	0.03749		4.201	0.03749	4.201	0	4.201	0.98108					3.87	0.03991	3.85	0.03954	3.835	0.03987	3.905	0.07918		3.875	0.05122	3.865	0.04237	3.745	0.04365	3.81	0.03801	3.81	0.03801	3.745	0.04365
4.2065	0.03683		4.2065	0.03683	4.2065	0	4.2065	0.98141					3.875	0.04047	3.855	0.04003	3.84	0.04041	3.91	0.08462		3.88	0.05362	3.87	0.04337	3.75	0.04319	3.8125	0.03804	3.8125	0.03804	3.75	0.04319
4.212	0.0362		4.212	0.0362	4.212	0	4.212	0.98173					3.88	0.04114	3.86	0.0406	3.845	0.04103	3.915	0.08994		3.885	0.05639	3.875	0.04454	3.755	0.04274	3.815	0.03807	3.815	0.03807	3.755	0.04274
4.2175	0.0356		4.2175	0.0356	4.2175	0	4.2175	0.98204					3.885	0.04193	3.865	0.04128	3.85	0.04176	3.92	0.09467		3.89	0.0596	3.88	0.0459	3.76	0.04232	3.82	0.03817	3.82	0.03817	3.76	0.04232
4.223	0.03505		4.223	0.03505	4.223	0	4.223	0.98232					3.89	0.04286	3.87	0.04208	3.855	0.04261	3.925	0.09826		3.89063	0.06003	3.885	0.0475	3.765	0.04192	3.825	0.0383	3.825	0.0383	3.765	0.04192
4.2285	0.03454		4.2285	0.03454	4.2285	0	4.2285	0.98258					3.89063	0.04299	3.875	0.04301	3.86	0.0436	3.93	0.10018		3.895	0.06327	3.89	0.04935	3.77	0.04154	3.83	0.03848	3.83	0.03848	3.77	0.04154
4.234	0.03407		4.234	0.03407	4.234	0	4.234	0.98282					3.895	0.04395	3.88	0.04411	3.865	0.04476	3.935	0.10011		3.9	0.06743	3.895	0.05151	3.775	0.04118	3.835	0.0387	3.835	0.0387	3.775	0.04118
4.2395	0.03364		4.2395	0.03364	4.2395	0	4.2395	0.98303					3.9	0.04523	3.885	0.0454	3.87	0.04611	3.94	0.09804		3.905	0.07206	3.9	0.05402	3.78	0.04084	3.84	0.03898	3.84	0.03898	3.78	0.04084
4.245	0.03325		4.245	0.03325	4.245	0	4.245	0.98323					3.905	0.04674	3.89	0.0469	3.875	0.04768	3.945	0.09427		3.91	0.07707	3.905	0.05692	3.785	0.04051	3.845	0.03932	3.845	0.03932	3.785	0.04051
4.2505	0.03289		4.2505	0.03289	4.2505	0	4.2505	0.98342					3.91	0.04849	3.89063	0.0471	3.88	0.04951	3.95	0.08933		3.915	0.08227	3.91	0.06023	3.79	0.04021	3.85	0.03974	3.85	0.03974	3.79	0.04021
4.256	0.03255		4.256	0.03255	4.256	0	4.256	0.98359					3.915	0.05054	3.895	0.04866	3.885	0.05164	3.955	0.08378		3.92	0.08734	3.915	0.06397	3.795	0.03993	3.855	0.04022	3.855	0.04022	3.795	0.03993
4.2615	0.03224		4.2615	0.03224	4.2615	0	4.2615	0.98375					3.92	0.05292	3.9	0.0507	3.89	0.05411	3.96	0.0781		3.925	0.09183	3.92	0.06811	3.8	0.03967	3.86	0.0408	3.86	0.0408	3.8	0.03967
4.267	0.03195		4.267	0.03195	4.267	0	4.267	0.9839					3.925	0.05565	3.905	0.05308	3.89063	0.05445	3.965	0.07263		3.93	0.09521	3.925	0.07255	3.805	0.03942	3.865	0.04148	3.865	0.04148	3.805	0.03942
4.2725	0.03168		4.2725	0.03168	4.2725	0	4.2725	0.98403					3.93	0.05876	3.91	0.05583	3.895	0.05698	3.97	0.06758		3.935	0.09698	3.93	0.0771	3.81	0.03922	3.87	0.04228	3.87	0.04228	3.81	0.03922
4.278	0.03142		4.278	0.03142	4.278	0	4.278	0.98416					3.935	0.06222	3.915	0.05898	3.9	0.06028	3.975	0.06303		3.94	0.09684	3.935	0.08143	3.8125	0.03912	3.875	0.04322	3.875	0.04322	3.8125	0.03912
4.2835	0.03118		4.2835	0.03118	4.2835	0	4.2835	0.98429					3.94	0.06599	3.92	0.06254	3.905	0.06404	3.98	0.059		3.945	0.09479	3.94	0.08512	3.815	0.03902	3.88	0.04432	3.88	0.04432	3.815	0.03902
4.289	0.03095		4.289	0.03095	4.289	0	4.289	0.9844					3.945	0.0699	3.925	0.06648	3.91	0.06826	3.985	0.05548		3.95	0.09114	3.945	0.0877	3.82	0.03884	3.885	0.04561	3.885	0.04561	3.82	0.03884
4.2945	0.03074		4.2945	0.03074	4.2945	0	4.2945	0.98451					3.95	0.07371	3.93	0.0707	3.915	0.07287	3.99	0.05241		3.955	0.08638	3.95	0.08877	3.825	0.03868	3.89	0.04711	3.89	0.04711	3.825	0.03868
4.29863	0.03058		4.29863	0.03058	4.29863	0	4.29863	0.98459					3.955	0.07708	3.935	0.07503	3.92	0.07774	3.995	0.04975		3.96	0.08105	3.955	0.08813	3.83	0.03855	3.89063	0.04731	3.89063	0.04731	3.83	0.03855
4.3	0.03053		4.3	0.03053	4.3	0	4.3	0.98462					3.96	0.07961	3.94	0.07917	3.925	0.0826	4	0.04745		3.965	0.07561	3.96	0.08585	3.835	0.03845	3.895	0.04886	3.895	0.04886	3.835	0.03845
4.3055	0.03034		4.3055	0.03034	4.3055	0	4.3055	0.98471					3.965	0.0809	3.945	0.0827	3.93	0.08706	4.005	0.04545		3.96875	0.07166	3.965	0.08228	3.84	0.03837	3.9	0.0509	3.9	0.0509	3.84	0.03837
4.311	0.03015		4.311	0.03015	4.311	0	4.311	0.98481					3.96875	0.0809	3.95	0.08517	3.935	0.09063	4.01	0.04371		3.97	0.07039	3.97	0.07788	3.845	0.03832	3.905	0.05327	3.905	0.05327	3.845	0.03832
4.3165	0.02998		4.3165	0.02998	4.3165	0	4.3165	0.9849					3.97	0.08072	3.955	0.08622	3.94	0.09283	4.015	0.04219		3.975	0.06556	3.975	0.07311	3.85	0.03831	3.91	0.056	3.91	0.056	3.85	0.03831
4.322	0.02981		4.322	0.02981	4.322	0	4.322	0.98498					3.975	0.07908	3.96	0.08563	3.945	0.0933	4.02	0.04086		3.98	0.06121	3.98	0.06835	3.85156	0.03831	3.915	0.05914	3.915	0.05914	3.85156	0.03831
4.3275	0.02965		4.3275	0.02965	4.3275	0	4.3275	0.98506					3.98	0.07622	3.965	0.08348	3.95	0.09193	4.025	0.0397		3.985	0.05737	3.985	0.06383	3.855	0.03832	3.92	0.06269	3.92	0.06269	3.855	0.03832
4.333	0.0295		4.333	0.0295	4.333	0	4.333	0.98514					3.985	0.07252	3.96875	0.08103	3.955	0.08893	4.0275	0.03918		3.99	0.05401	3.99	0.0597	3.86	0.03838	3.925	0.06662	3.925	0.06662	3.86	0.03838
4.3385	0.02935		4.3385	0.02935	4.3385	0	4.3385	0.98522					3.99	0.06841	3.97	0.08009	3.96	0.08473	4.03	0.03868		3.995	0.05108	3.995	0.05601	3.865	0.03848	3.93	0.07085	3.93	0.07085	3.865	0.03848
4.344	0.02921		4.344	0.02921	4.344	0	4.344	0.98529					3.995	0.06422	3.975	0.0759	3.965	0.07983	4.035	0.03778		4	0.04854	4	0.05276	3.87	0.03862	3.935	0.0752	3.935	0.0752	3.87	0.03862
4.3495	0.02908		4.3495	0.02908	4.3495	0	4.3495	0.98535					4	0.0602	3.98	0.07135	3.96875	0.07598	4.04	0.03698		4.005	0.04634	4.005	0.04992	3.875	0.03881	3.94	0.07936	3.94	0.07936	3.875	0.03881
4.355	0.02895		4.355	0.02895	4.355	0	4.355	0.98542					4.005	0.0565	3.985	0.06679	3.97	0.0747	4.045	0.03627		4.01	0.04443	4.01	0.04746	3.88	0.03907	3.945	0.08295	3.945	0.08295	3.88	0.03907
4.3605	0.02883		4.3605	0.02883	4.3605	0	4.3605	0.98548					4.01	0.05318	3.99	0.06246	3.975	0.06968	4.05	0.03565		4.015	0.04277	4.015	0.04532	3.885	0.03939	3.95	0.08552	3.95	0.08552	3.885	0.03939
4.366	0.02871		4.366	0.02871	4.366	0	4.366	0.98554					4.015	0.05024	3.995	0.0585	3.98	0.06499	4.055	0.03509		4.02	0.04132	4.02	0.04347	3.89	0.03978	3.955	0.08666	3.955	0.08666	3.89	0.03978
4.3715	0.0286		4.3715	0.0286	4.3715	0	4.3715	0.9856					4.02	0.04768	4	0.05496	3.985	0.06074	4.06	0.03458		4.025	0.04005	4.025	0.04186	3.89063	0.03983	3.96	0.08617	3.96	0.08617	3.89063	0.03983
4.377	0.02849		4.377	0.02849	4.377	0	4.377	0.98565					4.025	0.04544	4.005	0.05184	3.99	0.05696	4.065	0.03414		4.03	0.03894	4.03	0.04046	3.895	0.04026	3.965	0.08411	3.965	0.08411	3.895	0.04026
4.3825	0.02839		4.3825	0.02839	4.3825	0	4.3825	0.9857					4.03	0.0435	4.01	0.04912	3.995	0.05364	4.07	0.03373		4.035	0.03796	4.035	0.03924	3.9	0.04083	3.96875	0.08171	3.96875	0.08171	3.9	0.04083
4.388	0.02829		4.388	0.02829	4.388	0	4.388	0.98575					4.035	0.04182	4.015	0.04675	4	0.05075	4.075	0.03337		4.04	0.0371	4.04	0.03817	3.905	0.04154	3.97	0.08078	3.97	0.08078	3.905	0.04154
4.3935	0.0282		4.3935	0.0282	4.3935	0	4.3935	0.9858					4.04	0.04036	4.02	0.04469	4.005	0.04823	4.08	0.03305		4.045	0.03634	4.0425	0.03768	3.91	0.0424	3.975	0.07661	3.975	0.07661	3.91	0.0424
4.399	0.02811		4.399	0.02811	4.399	0	4.399	0.98585					4.045	0.03909	4.025	0.04291	4.01	0.04605	4.085	0.03276		4.04688	0.03607	4.045	0.03723	3.915	0.04337	3.98	0.07206	3.98	0.07206	3.915	0.04337
4.4045	0.02802		4.4045	0.02802	4.4045	0	4.4045	0.98589					4.04688	0.03866	4.03	0.04136	4.015	0.04416	4.09	0.0325		4.05	0.03566	4.05	0.0364	3.92	0.04453	3.985	0.06747	3.985	0.06747	3.92	0.04453
4.41	0.02794		4.41	0.02794	4.41	0	4.41	0.98593					4.05	0.03798	4.035	0.04001	4.02	0.04251	4.095	0.03226		4.055	0.03506	4.055	0.03567	3.925	0.04589	3.99	0.06311	3.99	0.06311	3.925	0.04589
4.4155	0.02787		4.4155	0.02787	4.4155	0	4.4155	0.98597					4.055	0.03701	4.04	0.03883	4.025	0.04107	4.1	0.03205		4.06	0.03452	4.06	0.03502	3.92969	0.04739	3.995	0.05911	3.995	0.05911	3.92969	0.04739
4.421	0.02779		4.421	0.02779	4.421	0	4.421	0.98601					4.06	0.03615	4.045	0.0378	4.03	0.03982	4.105	0.03186		4.065	0.03405	4.065	0.03444	3.93	0.0475	4	0.05553	4	0.05553	3.93	0.0475
4.4265	0.02772		4.4265	0.02772	4.4265	0	4.4265	0.98604					4.065	0.0354	4.04688	0.03744	4.035	0.03872	4.11	0.03169		4.07	0.03363	4.07	0.03392	3.935	0.04937	4.005	0.05236	4.005	0.05236	3.935	0.04937
4.432	0.02766		4.432	0.02766	4.432	0	4.432	0.98608					4.07	0.03473	4.05	0.03689	4.04	0.03775	4.115	0.03153		4.075	0.03325	4.075	0.03346	3.94	0.05155	4.01	0.0496	4.01	0.0496	3.94	0.05155
4.4375	0.02759		4.4375	0.02759	4.4375	0	4.4375	0.98611					4.075	0.03414	4.055	0.03609	4.045	0.03689	4.12	0.0314		4.08	0.0329	4.08	0.03305	3.945	0.05403	4.015	0.04719	4.015	0.04719	3.945	0.05403
4.443	0.02753		4.443	0.02753	4.443	0	4.443	0.98614					4.08	0.03362	4.06	0.03538	4.04688	0.0366	4.125	0.03127		4.085	0.03257	4.085	0.03268	3.95	0.05682	4.02	0.04511	4.02	0.04511	3.95	0.05682
4.4485	0.02748		4.4485	0.02748	4.4485	0	4.4485	0.98617					4.085	0.03315	4.065	0.03475	4.05	0.03614	4.13	0.03116		4.09	0.03229	4.09	0.03235	3.955	0.05987	4.025	0.0433	4.025	0.0433	3.955	0.05987
4.454	0.02742		4.454	0.02742	4.454	0	4.454	0.98619					4.09	0.03273	4.07	0.0342	4.055	0.03546	4.135	0.03107		4.095	0.03203	4.095	0.03205	3.96	0.06307	4.03	0.04172	4.03	0.04172	3.96	0.06307
4.4595	0.02738		4.4595	0.02738	4.4595	0	4.4595	0.98622					4.095	0.03235	4.075	0.0337	4.06	0.03487	4.14	0.03098		4.1	0.0318	4.1	0.03178	3.965	0.06621	4.035	0.04035	4.035	0.04035	3.965	0.06621
4.465	0.02733		4.465	0.02733	4.465	0	4.465	0.98624					4.1	0.03201	4.08	0.03326	4.065	0.03433	4.145	0.03091		4.105	0.03159	4.105	0.03154	3.96875	0.06837	4.04	0.03915	4.04	0.03915	3.96875	0.06837
4.4705	0.02729		4.4705	0.02729	4.4705	0	4.4705	0.98626					4.105	0.03171	4.085	0.03286	4.07	0.03386	4.15	0.03085		4.11	0.03141	4.11	0.03132	3.97	0.06902	4.045	0.0381	4.045	0.0381	3.97	0.06902
4.476	0.02725		4.476	0.02725	4.476	0	4.476	0.98628					4.11	0.03144	4.09	0.0325	4.075	0.03343	4.155	0.0308		4.115	0.03124	4.115	0.03112	3.975	0.07114	4.04688	0.03774	4.04688	0.03774	3.975	0.07114
4.4815	0.02721		4.4815	0.02721	4.4815	0	4.4815	0.9863					4.115	0.03119	4.095	0.03218	4.08	0.03305	4.16	0.03075		4.12	0.03109	4.12	0.03095	3.98	0.07225	4.05	0.03718	4.05	0.03718	3.98	0.07225
4.487	0.02718		4.487	0.02718	4.487	0	4.487	0.98632					4.12	0.03097	4.1	0.03189	4.085	0.0327	4.165	0.03072		4.125	0.03096	4.125	0.03079	3.985	0.07213	4.055	0.03637	4.055	0.03637	3.985	0.07213
4.4925	0.02714		4.4925	0.02714	4.4925	0	4.4925	0.98633					4.125	0.03077	4.105	0.03163	4.09	0.03239	4.17	0.03069		4.13	0.03085	4.13	0.03065	3.99	0.07077	4.06	0.03565	4.06	0.03565	3.99	0.07077
4.498	0.02712		4.498	0.02712	4.498	0	4.498	0.98635					4.13	0.03059	4.11	0.0314	4.095	0.03212	4.175	0.03067		4.135	0.03074	4.135	0.03052	3.995	0.06838	4.065	0.03501	4.065	0.03501	3.995	0.06838
4.5035	0.02709		4.5035	0.02709	4.5035	0	4.5035	0.98636					4.135	0.03042	4.115	0.03119	4.1	0.03186	4.18	0.03066		4.14	0.03065	4.14	0.03041	4	0.06527	4.07	0.03445	4.07	0.03445	4	0.06527
4.509	0.02707		4.509	0.02707	4.509	0	4.509	0.98637					4.14	0.03028	4.12	0.031	4.105	0.03164	4.185	0.03066		4.145	0.03057	4.145	0.0303	4.005	0.06181	4.075	0.03394	4.075	0.03394	4.005	0.06181
4.5145	0.02705		4.5145	0.02705	4.5145	0	4.5145	0.98638					4.145	0.03014	4.125	0.03083	4.11	0.03144	4.19	0.03066		4.15	0.0305	4.15	0.03022	4.00781	0.05983	4.08	0.03349	4.08	0.03349	4.00781	0.05983
4.52	0.02704		4.52	0.02704	4.52	0	4.52	0.98639					4.15	0.03002	4.13	0.03068	4.115	0.03125	4.195	0.03067		4.155	0.03044	4.155	0.03014	4.01	0.0583	4.085	0.03308	4.085	0.03308	4.01	0.0583
4.52344	0.02703		4.52344	0.02703	4.52344	0	4.52344	0.98639					4.155	0.02992	4.135	0.03054	4.12	0.03109	4.2	0.03069		4.16	0.0304	4.16	0.03007	4.015	0.05494	4.09	0.03272	4.09	0.03272	4.015	0.05494
4.5255	0.02702		4.5255	0.02702	4.5255	0	4.5255	0.9864					4.16	0.02982	4.14	0.03042	4.125	0.03094	4.205	0.03071		4.165	0.03036	4.165	0.03001	4.02	0.05185	4.095	0.0324	4.095	0.0324	4.02	0.05185
4.531	0.02701		4.531	0.02701	4.531	0	4.531	0.9864					4.165	0.02974	4.145	0.03031	4.13	0.03081	4.21	0.03074		4.17	0.03032	4.17	0.02996	4.025	0.04908	4.1	0.0321	4.1	0.0321	4.025	0.04908
4.5365	0.027		4.5365	0.027	4.5365	0	4.5365	0.98641					4.17	0.02966	4.15	0.03021	4.135	0.03069	4.215	0.03078		4.175	0.0303	4.175	0.02992	4.03	0.04664	4.105	0.03184	4.105	0.03184	4.03	0.04664
4.542	0.027		4.542	0.027	4.542	0	4.542	0.98641					4.175	0.0296	4.155	0.03013	4.14	0.03059	4.22	0.03082		4.18	0.03029	4.18	0.02989	4.035	0.04451	4.11	0.0316	4.11	0.0316	4.035	0.04451
4.5475	0.027		4.5475	0.027	4.5475	0	4.5475	0.98641					4.18	0.02954	4.16	0.03005	4.145	0.0305	4.225	0.03086		4.185	0.03028	4.185	0.02986	4.04	0.04266	4.115	0.03139	4.115	0.03139	4.04	0.04266
4.553	0.027		4.553	0.027	4.553	0	4.553	0.98641					4.185	0.02949	4.165	0.02998	4.15	0.03042	4.23	0.03091		4.19	0.03028	4.19	0.02984	4.045	0.04106	4.12	0.03121	4.12	0.03121	4.045	0.04106
4.5585	0.027		4.5585	0.027	4.5585	0	4.5585	0.98641					4.19	0.02945	4.17	0.02992	4.155	0.03035	4.235	0.03097		4.195	0.03028	4.195	0.02983	4.04688	0.04051	4.125	0.03104	4.125	0.03104	4.04688	0.04051
4.564	0.027		4.564	0.027	4.564	0	4.564	0.98641					4.195	0.02941	4.175	0.02987	4.16	0.03029	4.24	0.03103		4.2	0.03029	4.2	0.02983	4.05	0.03967	4.13	0.03088	4.13	0.03088	4.05	0.03967
4.5695	0.02701		4.5695	0.02701	4.5695	0	4.5695	0.9864					4.2	0.02939	4.18	0.02983	4.165	0.03024	4.245	0.0311		4.205	0.03031	4.205	0.02983	4.055	0.03846	4.135	0.03074	4.135	0.03074	4.055	0.03846
4.575	0.02702		4.575	0.02702	4.575	0	4.575	0.9864					4.205	0.02937	4.185	0.02979	4.17	0.03019	4.25	0.03117		4.21	0.03033	4.21	0.02983	4.06	0.03741	4.14	0.03061	4.14	0.03061	4.06	0.03741
4.5805	0.02703		4.5805	0.02703	4.5805	0	4.5805	0.98639					4.21	0.02935	4.19	0.02977	4.175	0.03016	4.255	0.03125		4.215	0.03036	4.215	0.02985	4.065	0.03649	4.145	0.0305	4.145	0.0305	4.065	0.03649
4.586	0.02705		4.586	0.02705	4.586	0	4.586	0.98638					4.215	0.02934	4.195	0.02975	4.18	0.03013	4.26	0.03133		4.22	0.0304	4.22	0.02986	4.07	0.03569	4.15	0.03039	4.15	0.03039	4.07	0.03569
4.5915	0.02707		4.5915	0.02707	4.5915	0	4.5915	0.98637					4.22	0.02934	4.2	0.02973	4.185	0.03011	4.265	0.03142		4.225	0.03044	4.225	0.02989	4.075	0.03498	4.155	0.0303	4.155	0.0303	4.075	0.03498
4.597	0.02709		4.597	0.02709	4.597	0	4.597	0.98636					4.225	0.02934	4.20313	0.02973	4.19	0.0301	4.27	0.03151		4.23	0.03048	4.23	0.02992	4.08	0.03436	4.16	0.03022	4.16	0.03022	4.08	0.03436
4.6025	0.02711		4.6025	0.02711	4.6025	0	4.6025	0.98635					4.23	0.02935	4.205	0.02973	4.195	0.0301	4.275	0.03161		4.235	0.03053	4.235	0.02995	4.085	0.03381	4.165	0.03015	4.165	0.03015	4.085	0.03381
4.608	0.02714		4.608	0.02714	4.608	0	4.608	0.98634					4.235	0.02936	4.21	0.02973	4.2	0.0301	4.28	0.03171		4.24	0.03059	4.24	0.02999	4.09	0.03332	4.17	0.03008	4.17	0.03008	4.09	0.03332
4.60938	0.02714		4.60938	0.02714	4.60938	0	4.60938	0.98634					4.24	0.02938	4.215	0.02973	4.20313	0.0301	4.28125	0.03174		4.245	0.03065	4.245	0.03003	4.095	0.03288	4.175	0.03003	4.175	0.03003	4.095	0.03288
4.6135	0.02716		4.6135	0.02716	4.6135	0	4.6135	0.98632					4.245	0.0294	4.22	0.02974	4.205	0.0301	4.285	0.03182		4.25	0.03072	4.25	0.03008	4.1	0.0325	4.18	0.02999	4.18	0.02999	4.1	0.0325
4.619	0.02719		4.619	0.02719	4.619	0	4.619	0.98631					4.25	0.02943	4.225	0.02976	4.21	0.03012	4.29	0.03193		4.255	0.03079	4.255	0.03013	4.105	0.03215	4.185	0.02995	4.185	0.02995	4.105	0.03215
4.6245	0.02723		4.6245	0.02723	4.6245	0	4.6245	0.98629					4.255	0.02946	4.23	0.02978	4.215	0.03014	4.295	0.03204		4.26	0.03086	4.26	0.03019	4.11	0.03183	4.19	0.02992	4.19	0.02992	4.11	0.03183
4.63	0.02726		4.63	0.02726	4.63	0	4.63	0.98627					4.26	0.0295	4.235	0.02981	4.22	0.03016	4.3	0.03217		4.265	0.03095	4.265	0.03025	4.115	0.03155	4.195	0.0299	4.195	0.0299	4.115	0.03155
4.6355	0.0273		4.6355	0.0273	4.6355	0	4.6355	0.98626					4.265	0.02954	4.24	0.02984	4.225	0.03019	4.305	0.03229		4.27	0.03103	4.27	0.03032	4.12	0.0313	4.2	0.02989	4.2	0.02989	4.12	0.0313
4.641	0.02734		4.641	0.02734	4.641	0	4.641	0.98623					4.27	0.02958	4.245	0.02988	4.23	0.03022	4.31	0.03242		4.275	0.03112	4.275	0.03039	4.125	0.03107	4.20313	0.02988	4.20313	0.02988	4.125	0.03107
4.6465	0.02738		4.6465	0.02738	4.6465	0	4.6465	0.98621					4.275	0.02963	4.25	0.02992	4.235	0.03026	4.315	0.03256		4.28	0.03122	4.28	0.03047	4.13	0.03086	4.205	0.02988	4.205	0.02988	4.13	0.03086
4.652	0.02743		4.652	0.02743	4.652	0	4.652	0.98619					4.28	0.02968	4.255	0.02996	4.24	0.03031	4.32	0.0327		4.28125	0.03124	4.28125	0.03049	4.135	0.03067	4.21	0.02988	4.21	0.02988	4.135	0.03067
4.6575	0.02748		4.6575	0.02748	4.6575	0	4.6575	0.98617					4.28125	0.0297	4.26	0.03001	4.245	0.03036	4.325	0.03285		4.285	0.03131	4.285	0.03055	4.14	0.0305	4.215	0.02988	4.215	0.02988	4.14	0.0305
4.663	0.02753		4.663	0.02753	4.663	0	4.663	0.98614					4.285	0.02974	4.265	0.03007	4.25	0.03041	4.33	0.033		4.29	0.03142	4.29	0.03063	4.145	0.03035	4.22	0.02989	4.22	0.02989	4.145	0.03035
4.6685	0.02758		4.6685	0.02758	4.6685	0	4.6685	0.98612					4.29	0.0298	4.27	0.03013	4.255	0.03047	4.335	0.03316		4.295	0.03153	4.295	0.03072	4.15	0.03022	4.225	0.02991	4.225	0.02991	4.15	0.03022
4.674	0.02763		4.674	0.02763	4.674	0	4.674	0.98609					4.295	0.02987	4.275	0.03019	4.26	0.03053	4.34	0.03332		4.3	0.03164	4.3	0.03081	4.155	0.03009	4.23	0.02993	4.23	0.02993	4.155	0.03009
4.6795	0.02768		4.6795	0.02768	4.6795	0	4.6795	0.98606					4.3	0.02993	4.28	0.03026	4.265	0.0306	4.345	0.03349		4.305	0.03176	4.305	0.03091	4.16	0.02998	4.235	0.02995	4.235	0.02995	4.16	0.02998
4.685	0.02774		4.685	0.02774	4.685	0	4.685	0.98603					4.305	0.03001	4.28125	0.03028	4.27	0.03068	4.35	0.03366		4.31	0.03188	4.31	0.03101	4.16406	0.0299	4.24	0.02998	4.24	0.02998	4.16406	0.0299
4.6905	0.02781		4.6905	0.02781	4.6905	0	4.6905	0.986					4.31	0.03008	4.285	0.03033	4.275	0.03075	4.355	0.03384		4.315	0.03201	4.315	0.03111	4.165	0.02988	4.245	0.03002	4.245	0.03002	4.165	0.02988
4.69531	0.02787		4.69531	0.02787	4.69531	0	4.69531	0.98597					4.315	0.03017	4.29	0.03041	4.28	0.03084	4.36	0.03402		4.32	0.03214	4.32	0.03122	4.17	0.02979	4.25	0.03006	4.25	0.03006	4.17	0.02979
4.696	0.02788		4.696	0.02788	4.696	0	4.696	0.98596					4.32	0.03025	4.295	0.03049	4.28125	0.03086	4.365	0.03421		4.325	0.03228	4.325	0.03134	4.175	0.02971	4.255	0.0301	4.255	0.0301	4.175	0.02971
4.7015	0.02795		4.7015	0.02795	4.7015	0	4.7015	0.98593					4.325	0.03034	4.3	0.03057	4.285	0.03092	4.37	0.03441		4.33	0.03242	4.33	0.03146	4.18	0.02964	4.26	0.03015	4.26	0.03015	4.18	0.02964
4.707	0.02802		4.707	0.02802	4.707	0	4.707	0.98589					4.33	0.03043	4.305	0.03066	4.29	0.03101	4.375	0.03461		4.335	0.03257	4.335	0.03158	4.185	0.02958	4.265	0.0302	4.265	0.0302	4.185	0.02958
4.7125	0.0281		4.7125	0.0281	4.7125	0	4.7125	0.98585					4.335	0.03053	4.31	0.03075	4.295	0.03111	4.38	0.03481		4.34	0.03272	4.34	0.03171	4.19	0.02953	4.27	0.03026	4.27	0.03026	4.19	0.02953
4.718	0.02818		4.718	0.02818	4.718	0	4.718	0.98581					4.34	0.03063	4.315	0.03085	4.3	0.03121	4.385	0.03503		4.345	0.03288	4.345	0.03184	4.195	0.02948	4.275	0.03032	4.275	0.03032	4.195	0.02948
4.7235	0.02826		4.7235	0.02826	4.7235	0	4.7235	0.98577					4.345	0.03074	4.32	0.03095	4.305	0.03132	4.39	0.03525		4.35	0.03304	4.35	0.03198	4.2	0.02944	4.28	0.03039	4.28	0.03039	4.2	0.02944
4.729	0.02835		4.729	0.02835	4.729	0	4.729	0.98572					4.35	0.03084	4.325	0.03106	4.31	0.03142	4.395	0.03547		4.355	0.03321	4.355	0.03212	4.20313	0.02942	4.28125	0.03041	4.28125	0.03041	4.20313	0.02942
4.7345	0.02844		4.7345	0.02844	4.7345	0	4.7345	0.98568					4.355	0.03095	4.33	0.03117	4.315	0.03154	4.4	0.0357		4.35938	0.03336	4.35938	0.03224	4.205	0.02941	4.285	0.03046	4.285	0.03046	4.205	0.02941
4.74	0.02853		4.74	0.02853	4.74	0	4.74	0.98563					4.35938	0.03104	4.335	0.03128	4.32	0.03166	4.405	0.03594		4.36	0.03338	4.36	0.03226	4.21	0.02938	4.29	0.03053	4.29	0.03053	4.21	0.02938
4.7455	0.02863		4.7455	0.02863	4.7455	0	4.7455	0.98558					4.36	0.03106	4.34	0.0314	4.325	0.03178	4.41	0.03619		4.365	0.03356	4.365	0.03241	4.215	0.02936	4.295	0.03061	4.295	0.03061	4.215	0.02936
4.751	0.02873		4.751	0.02873	4.751	0	4.751	0.98553					4.365	0.03118	4.345	0.03152	4.33	0.03191	4.415	0.03644		4.37	0.03374	4.37	0.03257	4.22	0.02934	4.3	0.0307	4.3	0.0307	4.22	0.02934
4.7565	0.02883		4.7565	0.02883	4.7565	0	4.7565	0.98548					4.37	0.0313	4.35	0.03165	4.335	0.03204	4.42	0.0367		4.375	0.03393	4.375	0.03273	4.225	0.02933	4.305	0.03078	4.305	0.03078	4.225	0.02933
4.762	0.02894		4.762	0.02894	4.762	0	4.762	0.98542					4.375	0.03143	4.355	0.03178	4.34	0.03218	4.425	0.03697		4.38	0.03412	4.38	0.03289	4.23	0.02933	4.31	0.03088	4.31	0.03088	4.23	0.02933
4.7675	0.02909		4.7675	0.02909	4.7675	0	4.7675	0.98535					4.38	0.03156	4.35938	0.0319	4.345	0.03232	4.43	0.03724		4.385	0.03433	4.385	0.03306	4.235	0.02933	4.315	0.03097	4.315	0.03097	4.235	0.02933
4.773	0.02911		4.773	0.02911	4.773	0	4.773	0.98534					4.385	0.0317	4.36	0.03192	4.35	0.03246	4.435	0.03752		4.39	0.03453	4.39	0.03324	4.24	0.02933	4.32	0.03107	4.32	0.03107	4.24	0.02933
4.7785	0.02923		4.7785	0.02923	4.7785	0	4.7785	0.98528					4.39	0.03184	4.365	0.03206	4.355	0.03261	4.4375	0.03767		4.395	0.03474	4.395	0.03342	4.245	0.02934	4.325	0.03118	4.325	0.03118	4.245	0.02934
4.78125	0.02929		4.78125	0.02929	4.78125	0	4.78125	0.98525					4.395	0.03199	4.37	0.0322	4.35938	0.03275	4.44	0.03781		4.4	0.03496	4.4	0.0336	4.25	0.02936	4.33	0.03129	4.33	0.03129	4.25	0.02936
4.784	0.02935		4.784	0.02935	4.784	0	4.784	0.98522					4.4	0.03214	4.375	0.03235	4.36	0.03277	4.445	0.03811		4.405	0.03519	4.405	0.03379	4.255	0.02938	4.335	0.0314	4.335	0.0314	4.255	0.02938
4.7895	0.02947		4.7895	0.02947	4.7895	0	4.7895	0.98515					4.405	0.03229	4.38	0.03251	4.365	0.03293	4.45	0.03842		4.41	0.03542	4.41	0.03399	4.26	0.0294	4.34	0.03152	4.34	0.03152	4.26	0.0294
4.795	0.0296		4.795	0.0296	4.795	0	4.795	0.98509					4.41	0.03245	4.385	0.03267	4.37	0.0331	4.455	0.03873		4.415	0.03566	4.415	0.03419	4.265	0.02943	4.345	0.03164	4.345	0.03164	4.265	0.02943
4.8005	0.02973		4.8005	0.02973	4.8005	0	4.8005	0.98502					4.415	0.03261	4.39	0.03283	4.375	0.03327	4.46	0.03905		4.42	0.0359	4.42	0.0344	4.27	0.02946	4.35	0.03176	4.35	0.03176	4.27	0.02946
4.806	0.02986		4.806	0.02986	4.806	0	4.806	0.98496					4.42	0.03278	4.395	0.033	4.38	0.03344	4.465	0.03938		4.425	0.03615	4.425	0.03461	4.275	0.0295	4.355	0.03189	4.355	0.03189	4.275	0.0295
4.8115	0.02999		4.8115	0.02999	4.8115	0	4.8115	0.98489					4.425	0.03296	4.4	0.03317	4.385	0.03363	4.47	0.03973		4.43	0.03642	4.43	0.03483	4.28	0.02954	4.35938	0.03201	4.35938	0.03201	4.28	0.02954
4.817	0.03013		4.817	0.03013	4.817	0	4.817	0.98482					4.43	0.03313	4.405	0.03335	4.39	0.03381	4.475	0.04008		4.435	0.03668	4.435	0.03506	4.28125	0.02955	4.36	0.03203	4.36	0.03203	4.28125	0.02955
4.8225	0.03027		4.8225	0.03027	4.8225	0	4.8225	0.98475					4.435	0.03332	4.41	0.03354	4.395	0.034	4.48	0.04044		4.4375	0.0368	4.4375	0.03517	4.285	0.02958	4.365	0.03217	4.365	0.03217	4.285	0.02958
4.828	0.03042		4.828	0.03042	4.828	0	4.828	0.98467					4.4375	0.03341	4.415	0.03373	4.4	0.0342	4.485	0.04081		4.44	0.03692	4.44	0.03529	4.29	0.02963	4.37	0.03231	4.37	0.03231	4.29	0.02963
4.8335	0.03057		4.8335	0.03057	4.8335	0	4.8335	0.9846					4.44	0.0335	4.42	0.03392	4.405	0.03441	4.49	0.04119		4.445	0.0372	4.445	0.03553	4.295	0.02968	4.375	0.03246	4.375	0.03246	4.295	0.02968
4.839	0.03072		4.839	0.03072	4.839	0	4.839	0.98452					4.445	0.0337	4.425	0.03412	4.41	0.03462	4.495	0.04158		4.45	0.0375	4.45	0.03577	4.3	0.02973	4.38	0.03261	4.38	0.03261	4.3	0.02973
4.8445	0.03088		4.8445	0.03088	4.8445	0	4.8445	0.98444					4.45	0.0339	4.43	0.03433	4.415	0.03483	4.5	0.04198		4.455	0.0378	4.455	0.03603	4.305	0.02979	4.385	0.03277	4.385	0.03277	4.305	0.02979
4.85	0.03105		4.85	0.03105	4.85	0	4.85	0.98435					4.455	0.0341	4.435	0.03454	4.42	0.03505	4.505	0.0424		4.46	0.03811	4.46	0.03628	4.31	0.02986	4.39	0.03293	4.39	0.03293	4.31	0.02986
4.8555	0.03121		4.8555	0.03121	4.8555	0	4.8555	0.98427					4.46	0.03431	4.4375	0.03465	4.425	0.03528	4.51	0.04282		4.465	0.03842	4.465	0.03655	4.315	0.02992	4.395	0.0331	4.395	0.0331	4.315	0.02992
4.861	0.03139		4.861	0.03139	4.861	0	4.861	0.98418					4.465	0.03453	4.44	0.03476	4.43	0.03551	4.515	0.04326		4.47	0.03874	4.47	0.03682	4.32	0.02999	4.4	0.03327	4.4	0.03327	4.32	0.02999
4.8665	0.03156		4.8665	0.03156	4.8665	0	4.8665	0.98409					4.47	0.03475	4.445	0.03498	4.435	0.03575	4.51563	0.04332		4.475	0.03907	4.475	0.0371	4.32031	0.03	4.405	0.03345	4.405	0.03345	4.32031	0.03
4.86719	0.03159		4.86719	0.03159	4.86719	0	4.86719	0.98408					4.475	0.03497	4.45	0.03521	4.4375	0.03588	4.52	0.04371		4.48	0.03941	4.48	0.03739	4.325	0.03007	4.41	0.03363	4.41	0.03363	4.325	0.03007
4.872	0.03174		4.872	0.03174	4.872	0	4.872	0.984					4.48	0.03521	4.455	0.03545	4.44	0.036	4.525	0.04418		4.485	0.03976	4.485	0.03769	4.33	0.03014	4.415	0.03382	4.415	0.03382	4.33	0.03014
4.8775	0.03193		4.8775	0.03193	4.8775	0	4.8775	0.98391					4.485	0.03545	4.46	0.03569	4.445	0.03626	4.53	0.04465		4.49	0.04012	4.49	0.03799	4.335	0.03022	4.42	0.03401	4.42	0.03401	4.335	0.03022
4.883	0.03212		4.883	0.03212	4.883	0	4.883	0.98381					4.49	0.03569	4.465	0.03594	4.45	0.03652	4.535	0.04514		4.495	0.04049	4.495	0.03831	4.34	0.03031	4.425	0.03421	4.425	0.03421	4.34	0.03031
4.8885	0.03232		4.8885	0.03232	4.8885	0	4.8885	0.98371					4.495	0.03594	4.47	0.03619	4.455	0.03678	4.54	0.04565		4.5	0.04087	4.5	0.03863	4.345	0.0304	4.43	0.03441	4.43	0.03441	4.345	0.0304
4.894	0.03252		4.894	0.03252	4.894	0	4.894	0.98361					4.5	0.0362	4.475	0.03646	4.46	0.03706	4.545	0.04617		4.505	0.04125	4.505	0.03895	4.35	0.03049	4.435	0.03462	4.435	0.03462	4.35	0.03049
4.8995	0.03273		4.8995	0.03273	4.8995	0	4.8995	0.9835					4.505	0.03647	4.48	0.03673	4.465	0.03734	4.55	0.04671		4.51	0.04166	4.51	0.03929	4.355	0.03059	4.4375	0.03473	4.4375	0.03473	4.355	0.03059
4.905	0.03294		4.905	0.03294	4.905	0	4.905	0.98339					4.51	0.03674	4.485	0.037	4.47	0.03763	4.555	0.04726		4.515	0.04207	4.515	0.03964	4.35938	0.03067	4.44	0.03484	4.44	0.03484	4.35938	0.03067
4.9105	0.03316		4.9105	0.03316	4.9105	0	4.9105	0.98328					4.515	0.03702	4.49	0.03729	4.475	0.03793	4.56	0.04783		4.51563	0.04212	4.51563	0.03968	4.36	0.03069	4.445	0.03506	4.445	0.03506	4.36	0.03069
4.916	0.03338		4.916	0.03338	4.916	0	4.916	0.98317					4.51563	0.03706	4.495	0.03758	4.48	0.03823	4.565	0.04841		4.52	0.04249	4.52	0.04	4.365	0.03079	4.45	0.03529	4.45	0.03529	4.365	0.03079
4.9215	0.03361		4.9215	0.03361	4.9215	0	4.9215	0.98305					4.52	0.03731	4.5	0.03788	4.485	0.03855	4.57	0.04902		4.525	0.04293	4.525	0.04036	4.37	0.0309	4.455	0.03552	4.455	0.03552	4.37	0.0309
4.927	0.03385		4.927	0.03385	4.927	0	4.927	0.98293					4.525	0.03761	4.505	0.03819	4.49	0.03886	4.575	0.04964		4.53	0.04337	4.53	0.04074	4.375	0.03101	4.46	0.03576	4.46	0.03576	4.375	0.03101
4.9325	0.03409		4.9325	0.03409	4.9325	0	4.9325	0.98281					4.53	0.03791	4.51	0.03851	4.495	0.03917	4.58	0.05028		4.535	0.04383	4.535	0.04113	4.38	0.03112	4.465	0.03601	4.465	0.03601	4.38	0.03112
4.938	0.03434		4.938	0.03434	4.938	0	4.938	0.98268					4.535	0.03822	4.515	0.03883	4.5	0.03948	4.585	0.05094		4.54	0.04431	4.54	0.04153	4.385	0.03124	4.47	0.03626	4.47	0.03626	4.385	0.03124
4.9435	0.0346		4.9435	0.0346	4.9435	0	4.9435	0.98255					4.54	0.03854	4.51563	0.03887	4.505	0.03991	4.59	0.05163		4.545	0.0448	4.545	0.04193	4.39	0.03137	4.475	0.03653	4.475	0.03653	4.39	0.03137
4.949	0.03486		4.949	0.03486	4.949	0	4.949	0.98242					4.545	0.03887	4.52	0.03917	4.51	0.04028	4.59375	0.05215		4.55	0.0453	4.55	0.04235	4.395	0.03149	4.48	0.03679	4.48	0.03679	4.395	0.03149
4.95313	0.03506		4.95313	0.03506	4.95313	0	4.95313	0.98231					4.55	0.03921	4.525	0.03951	4.515	0.04065	4.595	0.05233		4.555	0.04582	4.555	0.04279	4.4	0.03162	4.485	0.03707	4.485	0.03707	4.4	0.03162
4.9545	0.03513		4.9545	0.03513	4.9545	0	4.9545	0.98228					4.555	0.03956	4.53	0.03986	4.51563	0.0407	4.6	0.05306		4.56	0.04635	4.56	0.04323	4.405	0.03175	4.49	0.03735	4.49	0.03735	4.405	0.03175
4.96	0.0354		4.96	0.0354	4.96	0	4.96	0.98214					4.56	0.03991	4.535	0.04022	4.52	0.04103	4.605	0.0538		4.565	0.0469	4.565	0.04369	4.41	0.03185	4.495	0.03764	4.495	0.03764	4.41	0.03185
4.9655	0.03569		4.9655	0.03569	4.9655	0	4.9655	0.98199					4.565	0.04028	4.54	0.0406	4.525	0.04142	4.61	0.05458		4.57	0.04746	4.57	0.04416	4.415	0.03204	4.5	0.03794	4.5	0.03794	4.415	0.03204
4.971	0.03598		4.971	0.03598	4.971	0	4.971	0.98184					4.57	0.04065	4.545	0.04098	4.53	0.04182	4.615	0.05538		4.575	0.04804	4.575	0.04464	4.42	0.0322	4.505	0.03825	4.505	0.03825	4.42	0.0322
4.9765	0.03628		4.9765	0.03628	4.9765	0	4.9765	0.98169					4.575	0.04104	4.55	0.04137	4.535	0.04223	4.62	0.0562		4.58	0.04864	4.58	0.04514	4.425	0.03235	4.51	0.03856	4.51	0.03856	4.425	0.03235
4.982	0.03659		4.982	0.03659	4.982	0	4.982	0.98153					4.58	0.04144	4.555	0.04178	4.54	0.04266	4.625	0.05705		4.585	0.04926	4.585	0.04565	4.43	0.03251	4.515	0.03889	4.515	0.03889	4.43	0.03251
4.9875	0.03691		4.9875	0.03691	4.9875	0	4.9875	0.98137					4.585	0.04184	4.56	0.04219	4.545	0.0431	4.63	0.05793		4.59	0.04989	4.59	0.04618	4.435	0.03267	4.51563	0.03893	4.51563	0.03893	4.435	0.03267
4.993	0.03723		4.993	0.03723	4.993	0	4.993	0.98121					4.59	0.04226	4.565	0.04262	4.55	0.04354	4.635	0.05884		4.59375	0.05039	4.59375	0.04659	4.4375	0.03275	4.52	0.03922	4.52	0.03922	4.4375	0.03275
4.9985	0.03757		4.9985	0.03757	4.9985	0	4.9985	0.98104					4.59375	0.04259	4.57	0.04306	4.555	0.04401	4.64	0.05979		4.595	0.05055	4.595	0.04672	4.44	0.03284	4.525	0.03956	4.525	0.03956	4.44	0.03284
5.004	0.03791		5.004	0.03791	5.004	0	5.004	0.98086					4.595	0.0427	4.575	0.04351	4.56	0.04448	4.645	0.06076		4.6	0.05123	4.6	0.04728	4.445	0.03301	4.53	0.03991	4.53	0.03991	4.445	0.03301
5.0095	0.03826		5.0095	0.03826	5.0095	0	5.0095	0.98068					4.6	0.04314	4.58	0.04397	4.565	0.04497	4.65	0.06177		4.605	0.05193	4.605	0.04786	4.45	0.03318	4.535	0.04027	4.535	0.04027	4.45	0.03318
5.015	0.03863		5.015	0.03863	5.015	0	5.015	0.9805					4.605	0.04359	4.585	0.04445	4.57	0.04548	4.655	0.06281		4.61	0.05265	4.61	0.04845	4.455	0.03337	4.54	0.04063	4.54	0.04063	4.455	0.03337
5.0205	0.039		5.0205	0.039	5.0205	0	5.0205	0.98031					4.61	0.04406	4.59	0.04494	4.575	0.04599	4.66	0.06389		4.615	0.05339	4.615	0.04906	4.46	0.03355	4.545	0.04101	4.545	0.04101	4.46	0.03355
5.026	0.03939		5.026	0.03939	5.026	0	5.026	0.98011					4.615	0.04455	4.59375	0.04532	4.58	0.04653	4.665	0.06501		4.62	0.05416	4.62	0.04969	4.465	0.03375	4.55	0.0414	4.55	0.0414	4.465	0.03375
5.0315	0.03978		5.0315	0.03978	5.0315	0	5.0315	0.97991					4.62	0.04504	4.595	0.04545	4.585	0.04708	4.67	0.06616		4.625	0.05495	4.625	0.05034	4.47	0.03395	4.555	0.0418	4.555	0.0418	4.47	0.03395
5.037	0.04019		5.037	0.04019	5.037	0	5.037	0.9797					4.625	0.04555	4.6	0.04597	4.59	0.04765	4.67188	0.06661		4.63	0.05577	4.63	0.05101	4.475	0.03414	4.56	0.04222	4.56	0.04222	4.475	0.03414
5.03906	0.04034		5.03906	0.04034	5.03906	0	5.03906	0.97962					4.63	0.04608	4.605	0.0465	4.59375	0.04808	4.675	0.06736		4.635	0.05662	4.635	0.0517	4.47656	0.03421	4.565	0.04264	4.565	0.04264	4.47656	0.03421
5.0425	0.0406		5.0425	0.0406	5.0425	0	5.0425	0.97949					4.635	0.04662	4.61	0.04705	4.595	0.04823	4.68	0.06861		4.64	0.05749	4.64	0.05242	4.48	0.03435	4.57	0.04308	4.57	0.04308	4.48	0.03435
5.048	0.04103		5.048	0.04103	5.048	0	5.048	0.97927					4.64	0.04718	4.615	0.04762	4.6	0.04883	4.685	0.0699		4.645	0.0584	4.645	0.05315	4.485	0.03456	4.575	0.04352	4.575	0.04352	4.485	0.03456
5.0535	0.04148		5.0535	0.04148	5.0535	0	5.0535	0.97904					4.645	0.04775	4.62	0.0482	4.605	0.04945	4.69	0.07124		4.65	0.05934	4.65	0.05391	4.49	0.03478	4.58	0.04399	4.58	0.04399	4.49	0.03478
5.059	0.04193		5.059	0.04193	5.059	0	5.059	0.97881					4.65	0.04834	4.625	0.04881	4.61	0.05009	4.695	0.07263		4.655	0.06031	4.655	0.05469	4.495	0.035	4.585	0.04446	4.585	0.04446	4.495	0.035
5.0645	0.0424		5.0645	0.0424	5.0645	0	5.0645	0.97857					4.655	0.04895	4.63	0.04943	4.615	0.05075	4.7	0.07407		4.66	0.06131	4.66	0.0555	4.5	0.03523	4.59	0.04495	4.59	0.04495	4.5	0.03523
5.07	0.04289		5.07	0.04289	5.07	0	5.07	0.97832					4.66	0.04957	4.635	0.05007	4.62	0.05143	4.705	0.07557		4.665	0.06234	4.665	0.05633	4.505	0.03547	4.59375	0.04532	4.59375	0.04532	4.505	0.03547
5.0755	0.04338		5.0755	0.04338	5.0755	0	5.0755	0.97807					4.665	0.05022	4.64	0.05072	4.625	0.05213	4.71	0.07713		4.67	0.06341	4.67	0.0572	4.51	0.03571	4.595	0.04545	4.595	0.04545	4.51	0.03571
5.081	0.04389		5.081	0.04389	5.081	0	5.081	0.97781					4.67	0.05089	4.645	0.0514	4.63	0.05285	4.715	0.07875		4.67188	0.06382	4.67188	0.05753	4.515	0.03596	4.6	0.04596	4.6	0.04596	4.515	0.03596
5.0865	0.04442		5.0865	0.04442	5.0865	0	5.0865	0.97754					4.67188	0.05114	4.65	0.05211	4.635	0.0536	4.72	0.08043		4.675	0.06452	4.675	0.05809	4.51563	0.03599	4.605	0.0465	4.605	0.0465	4.51563	0.03599
5.092	0.04496		5.092	0.04496	5.092	0	5.092	0.97726					4.675	0.05157	4.655	0.05283	4.64	0.05437	4.725	0.08218		4.68	0.06567	4.68	0.05901	4.52	0.03622	4.61	0.04704	4.61	0.04704	4.52	0.03622
5.0975	0.04552		5.0975	0.04552	5.0975	0	5.0975	0.97697					4.68	0.05228	4.66	0.05358	4.645	0.05517	4.73	0.08401		4.685	0.06686	4.685	0.05996	4.525	0.03648	4.615	0.04761	4.615	0.04761	4.525	0.03648
5.103	0.0461		5.103	0.0461	5.103	0	5.103	0.97668					4.685	0.05301	4.665	0.05435	4.65	0.05599	4.735	0.08591		4.69	0.0681	4.69	0.06095	4.53	0.03675	4.62	0.04819	4.62	0.04819	4.53	0.03675
5.1085	0.04669		5.1085	0.04669	5.1085	0	5.1085	0.97638					4.69	0.05377	4.67	0.05514	4.655	0.05684	4.74	0.08789		4.695	0.06938	4.695	0.06197	4.535	0.03703	4.625	0.04878	4.625	0.04878	4.535	0.03703
5.114	0.0473		5.114	0.0473	5.114	0	5.114	0.97606					4.695	0.05454	4.67188	0.05545	4.66	0.05772	4.745	0.08995		4.7	0.07071	4.7	0.06302	4.54	0.03731	4.63	0.0494	4.63	0.0494	4.54	0.03731
5.1195	0.04793		5.1195	0.04793	5.1195	0	5.1195	0.97574					4.7	0.05535	4.675	0.05597	4.665	0.05863	4.75	0.09211		4.705	0.07209	4.705	0.06412	4.545	0.0376	4.635	0.05003	4.635	0.05003	4.545	0.0376
5.125	0.04858		5.125	0.04858	5.125	0	5.125	0.97541					4.705	0.05618	4.68	0.05681	4.67	0.05957	4.755	0.09435		4.71	0.07352	4.71	0.06525	4.55	0.0379	4.64	0.05069	4.64	0.05069	4.55	0.0379
5.1305	0.04926		5.1305	0.04926	5.1305	0	5.1305	0.97506					4.71	0.05703	4.685	0.05769	4.67188	0.05993	4.76	0.0967		4.715	0.07501	4.715	0.06642	4.55469	0.03819	4.645	0.05136	4.645	0.05136	4.55469	0.03819
5.136	0.04996		5.136	0.04996	5.136	0	5.136	0.9747					4.715	0.05792	4.69	0.0586	4.675	0.06054	4.765	0.09915		4.72	0.07656	4.72	0.06764	4.555	0.03821	4.65	0.05206	4.65	0.05206	4.555	0.03821
5.1415	0.05069		5.1415	0.05069	5.1415	0	5.1415	0.97433					4.72	0.05883	4.695	0.05954	4.68	0.06154	4.77	0.10172		4.725	0.07816	4.725	0.0689	4.56	0.03853	4.655	0.05277	4.655	0.05277	4.56	0.03853
5.147	0.05143		5.147	0.05143	5.147	0	5.147	0.97394					4.725	0.05978	4.7	0.06051	4.685	0.06258	4.775	0.1044		4.73	0.07984	4.73	0.07021	4.565	0.03885	4.66	0.05351	4.66	0.05351	4.565	0.03885
5.1525	0.0522		5.1525	0.0522	5.1525	0	5.1525	0.97355					4.73	0.06076	4.705	0.06151	4.69	0.06366	4.78	0.1072		4.735	0.08158	4.735	0.07157	4.57	0.03919	4.665	0.05428	4.665	0.05428	4.57	0.03919
5.158	0.053		5.158	0.053	5.158	0	5.158	0.97314					4.735	0.06177	4.71	0.06255	4.695	0.06478	4.785	0.11014		4.74	0.08339	4.74	0.07297	4.575	0.03953	4.67	0.05507	4.67	0.05507	4.575	0.03953
5.1635	0.05383		5.1635	0.05383	5.1635	0	5.1635	0.97271					4.74	0.06281	4.715	0.06362	4.7	0.06593	4.79	0.11322		4.745	0.08528	4.745	0.07444	4.58	0.03989	4.67188	0.05537	4.67188	0.05537	4.58	0.03989
5.169	0.05468		5.169	0.05468	5.169	0	5.169	0.97228					4.745	0.0639	4.72	0.06473	4.705	0.06713	4.795	0.11644		4.75	0.08724	4.75	0.07596	4.585	0.04025	4.675	0.05588	4.675	0.05588	4.585	0.04025
5.1745	0.05556		5.1745	0.05556	5.1745	0	5.1745	0.97182					4.75	0.06502	4.725	0.06589	4.71	0.06837	4.8	0.11983		4.755	0.0893	4.755	0.07754	4.59	0.04062	4.68	0.05672	4.68	0.05672	4.59	0.04062
5.18	0.05648		5.18	0.05648	5.18	0	5.18	0.97135					4.755	0.06618	4.73	0.06708	4.715	0.06966	4.805	0.12338		4.76	0.09143	4.76	0.07918	4.59375	0.0409	4.685	0.05759	4.685	0.05759	4.59375	0.0409
5.1855	0.05742		5.1855	0.05742	5.1855	0	5.1855	0.97086					4.76	0.06738	4.735	0.06832	4.72	0.07099	4.81	0.12711		4.765	0.09367	4.765	0.08089	4.595	0.041	4.69	0.05849	4.69	0.05849	4.595	0.041
5.191	0.0584		5.191	0.0584	5.191	0	5.191	0.97036					4.765	0.06863	4.74	0.0696	4.725	0.07238	4.815	0.13103		4.77	0.096	4.77	0.08266	4.6	0.04138	4.695	0.05941	4.695	0.05941	4.6	0.04138
5.1965	0.05942		5.1965	0.05942	5.1965	0	5.1965	0.96984					4.77	0.06994	4.745	0.07094	4.73	0.07382	4.82	0.13515		4.775	0.09843	4.775	0.08451	4.605	0.04178	4.7	0.06037	4.7	0.06037	4.605	0.04178
5.202	0.06047		5.202	0.06047	5.202	0	5.202	0.96929					4.775	0.0713	4.75	0.07232	4.735	0.07532	4.825	0.13949		4.78	0.10098	4.78	0.08644	4.61	0.04219	4.705	0.06137	4.705	0.06137	4.61	0.04219
5.2075	0.06156		5.2075	0.06156	5.2075	0	5.2075	0.96873					4.78	0.0727	4.755	0.07375	4.74	0.07687	4.82813	0.14231		4.785	0.10364	4.785	0.08845	4.615	0.04262	4.71	0.06239	4.71	0.06239	4.615	0.04262
5.21094	0.06226		5.21094	0.06226	5.21094	0	5.21094	0.96837					4.785	0.07415	4.76	0.07525	4.745	0.07849	4.83	0.14406		4.79	0.10643	4.79	0.09054	4.62	0.04305	4.715	0.06346	4.715	0.06346	4.62	0.04305
5.213	0.06269		5.213	0.06269	5.213	0	5.213	0.96815					4.79	0.07566	4.765	0.0768	4.75	0.08017	4.835	0.14887		4.795	0.10934	4.795	0.09273	4.625	0.0435	4.72	0.06456	4.72	0.06456	4.625	0.0435
5.2185	0.06387		5.2185	0.06387	5.2185	0	5.2185	0.96754					4.795	0.07723	4.77	0.07841	4.755	0.08192	4.84	0.15394		4.8	0.1124	4.8	0.09501	4.63	0.04396	4.725	0.0657	4.725	0.0657	4.63	0.04396
5.224	0.06508		5.224	0.06508	5.224	0	5.224	0.96691					4.8	0.07885	4.775	0.08008	4.76	0.08374	4.845	0.1593		4.805	0.1156	4.805	0.09739	4.63281	0.04423	4.73	0.06688	4.73	0.06688	4.63281	0.04423
5.2295	0.06635		5.2295	0.06635	5.2295	0	5.2295	0.96626					4.805	0.08055	4.78	0.08183	4.765	0.08564	4.85	0.16496		4.81	0.11896	4.81	0.09988	4.635	0.04443	4.735	0.0681	4.735	0.0681	4.635	0.04443
5.235	0.06766		5.235	0.06766	5.235	0	5.235	0.96558					4.81	0.08231	4.785	0.08364	4.77	0.08763	4.855	0.17093		4.815	0.12248	4.815	0.10248	4.64	0.04492	4.74	0.06937	4.74	0.06937	4.64	0.04492
5.2405	0.06903		5.2405	0.06903	5.2405	0	5.2405	0.96487					4.815	0.08414	4.79	0.08553	4.775	0.0897	4.86	0.17725		4.82	0.12618	4.82	0.1052	4.645	0.04542	4.745	0.07069	4.745	0.07069	4.645	0.04542
5.246	0.07044		5.246	0.07044	5.246	0	5.246	0.96414					4.82	0.08605	4.795	0.08751	4.78	0.09185	4.865	0.18394		4.825	0.13008	4.825	0.10804	4.65	0.04594	4.75	0.07205	4.75	0.07205	4.65	0.04594
5.2515	0.07191		5.2515	0.07191	5.2515	0	5.2515	0.96337					4.825	0.08804	4.8	0.08956	4.785	0.0941	4.87	0.19102		4.82813	0.13262	4.82625	0.10878	4.655	0.04647	4.755	0.07347	4.755	0.07347	4.655	0.04647
5.257	0.07344		5.257	0.07344	5.257	0	5.257	0.96258					4.82813	0.08933	4.805	0.09171	4.79	0.09644	4.875	0.19852		4.83	0.13419	4.83	0.11103	4.66	0.04701	4.76	0.07495	4.76	0.07495	4.66	0.04701
5.2625	0.07503		5.2625	0.07503	5.2625	0	5.2625	0.96175					4.83	0.09012	4.81	0.09395	4.795	0.09889	4.88	0.20648		4.835	0.13854	4.835	0.11415	4.665	0.04757	4.765	0.07648	4.765	0.07648	4.665	0.04757
5.268	0.07669		5.268	0.07669	5.268	0	5.268	0.96089					4.835	0.09228	4.815	0.09629	4.8	0.10144	4.885	0.21492		4.84	0.14311	4.84	0.11742	4.67	0.04815	4.77	0.07807	4.77	0.07807	4.67	0.04815
5.2735	0.07841		5.2735	0.07841	5.2735	0	5.2735	0.95999					4.84	0.09454	4.82	0.09873	4.805	0.10411	4.89	0.22388		4.845	0.14791	4.845	0.12086	4.67188	0.04837	4.775	0.07972	4.775	0.07972	4.67188	0.04837
5.279	0.08021		5.279	0.08021	5.279	0	5.279	0.95906					4.845	0.09689	4.825	0.10128	4.81	0.10691	4.895	0.2334		4.85	0.15296	4.85	0.12446	4.675	0.04875	4.78	0.08144	4.78	0.08144	4.675	0.04875
5.2845	0.08208		5.2845	0.08208	5.2845	0	5.2845	0.95808					4.85	0.09935	4.82813	0.10294	4.815	0.10984	4.9	0.24353		4.855	0.15828	4.855	0.12825	4.68	0.04936	4.785	0.08323	4.785	0.08323	4.68	0.04936
5.29	0.08404		5.29	0.08404	5.29	0	5.29	0.95706					4.855	0.10193	4.83	0.10395	4.82	0.1129	4.905	0.25429		4.86	0.1639	4.86	0.13223	4.685	0.04999	4.79	0.0851	4.79	0.0851	4.685	0.04999
5.2955	0.08609		5.2955	0.08609	5.2955	0	5.2955	0.95599					4.86	0.10461	4.835	0.10674	4.825	0.11612	4.90625	0.25709		4.865	0.16984	4.865	0.13642	4.69	0.05064	4.795	0.08704	4.795	0.08704	4.69	0.05064
5.29688	0.08661		5.29688	0.08661	5.29688	0	5.29688	0.95571					4.865	0.10742	4.84	0.10966	4.82813	0.11821	4.91	0.26574		4.87	0.17612	4.87	0.14083	4.695	0.05131	4.8	0.08907	4.8	0.08907	4.695	0.05131
5.301	0.08822		5.301	0.08822	5.301	0	5.301	0.95487					4.87	0.11036	4.845	0.11272	4.83	0.11949	4.915	0.27794		4.875	0.18277	4.875	0.14547	4.7	0.052	4.805	0.09119	4.805	0.09119	4.7	0.052
5.3065	0.09046		5.3065	0.09046	5.3065	0	5.3065	0.9537					4.875	0.11343	4.85	0.11591	4.835	0.12303	4.92	0.29094		4.88	0.18982	4.88	0.15036	4.705	0.05271	4.81	0.09339	4.81	0.09339	4.705	0.05271
5.312	0.09281		5.312	0.09281	5.312	0	5.312	0.95247					4.88	0.11664	4.855	0.11927	4.84	0.12675	4.925	0.30478		4.885	0.19728	4.885	0.15552	4.71	0.05344	4.815	0.0957	4.815	0.0957	4.71	0.05344
5.3175	0.09526		5.3175	0.09526	5.3175	0	5.3175	0.95118					4.885	0.12001	4.86	0.12278	4.845	0.13066	4.93	0.31954		4.89	0.2052	4.89	0.16097	4.71094	0.05358	4.82	0.0981	4.82	0.0981	4.71094	0.05358
5.323	0.09783		5.323	0.09783	5.323	0	5.323	0.94982					4.89	0.12356	4.865	0.12648	4.85	0.13477	4.935	0.33528		4.895	0.2136	4.895	0.16671	4.715	0.05419	4.825	0.10061	4.825	0.10061	4.715	0.05419
5.3285	0.10053		5.3285	0.10053	5.3285	0	5.3285	0.9484					4.895	0.12729	4.87	0.13036	4.855	0.13909	4.94	0.35206		4.9	0.22253	4.9	0.17279	4.72	0.05496	4.82813	0.10224	4.82813	0.10224	4.72	0.05496
5.334	0.10337		5.334	0.10337	5.334	0	5.334	0.94691					4.9	0.13121	4.875	0.13444	4.86	0.14364	4.945	0.36995		4.905	0.23202	4.9025	0.17596	4.725	0.05574	4.83	0.10324	4.83	0.10324	4.725	0.05574
5.3395	0.10634		5.3395	0.10634	5.3395	0	5.3395	0.94534					4.905	0.13535	4.88	0.13873	4.865	0.14844	4.95	0.38901		4.90625	0.23448	4.905	0.17921	4.73	0.05656	4.835	0.10598	4.835	0.10598	4.73	0.05656
5.345	0.10947		5.345	0.10947	5.345	0	5.345	0.94368					4.90625	0.13641	4.885	0.14325	4.87	0.15351	4.955	0.40931		4.91	0.24211	4.91	0.18601	4.735	0.05742	4.84	0.10885	4.84	0.10885	4.735	0.05742
5.3505	0.11275		5.3505	0.11275	5.3505	0	5.3505	0.94194					4.91	0.13969	4.89	0.14802	4.875	0.15886	4.96	0.43091		4.915	0.25284	4.915	0.1932	4.74	0.05831	4.845	0.11186	4.845	0.11186	4.74	0.05831
5.356	0.11621		5.356	0.11621	5.356	0	5.356	0.9401					4.915	0.14427	4.895	0.15304	4.88	0.16452	4.965	0.45386		4.92	0.26428	4.92	0.20082	4.745	0.05923	4.85	0.11501	4.85	0.11501	4.745	0.05923
5.3615	0.11985		5.3615	0.11985	5.3615	0	5.3615	0.93816					4.92	0.14909	4.9	0.15835	4.885	0.17051	4.97	0.47822		4.925	0.27645	4.925	0.20889	4.75	0.06019	4.855	0.11831	4.855	0.11831	4.75	0.06019
5.367	0.12368		5.367	0.12368	5.367	0	5.367	0.93612					4.925	0.15417	4.905	0.16394	4.89	0.17686	4.975	0.504		4.93	0.28943	4.93	0.21745	4.755	0.06117	4.86	0.12178	4.86	0.12178	4.755	0.06117
5.3725	0.12773		5.3725	0.12773	5.3725	0	5.3725	0.93396					4.93	0.15953	4.90625	0.16539	4.895	0.18356	4.98	0.53123		4.935	0.30326	4.935	0.22654	4.76	0.06219	4.865	0.12541	4.865	0.12541	4.76	0.06219
5.378	0.13199		5.378	0.13199	5.378	0	5.378	0.93167					4.935	0.16519	4.91	0.16986	4.9	0.19065	4.98438	0.55623		4.94	0.31802	4.94	0.23618	4.765	0.06324	4.87	0.12924	4.87	0.12924	4.765	0.06324
5.3835	0.1365		5.3835	0.1365	5.3835	0	5.3835	0.92925					4.94	0.17117	4.915	0.17611	4.905	0.19816	4.985	0.55989		4.945	0.33375	4.945	0.24643	4.77	0.06433	4.875	0.13325	4.875	0.13325	4.77	0.06433
5.389	0.14126		5.389	0.14126	5.389	0	5.389	0.92668					4.945	0.1775	4.92	0.18273	4.90625	0.2001	4.99	0.58994		4.95	0.35053	4.95	0.25732	4.775	0.06546	4.88	0.13748	4.88	0.13748	4.775	0.06546
5.3945	0.14629		5.3945	0.14629	5.3945	0	5.3945	0.92396					4.95	0.18418	4.925	0.18973	4.91	0.20611	4.995	0.62129		4.955	0.36842	4.955	0.26892	4.78	0.06663	4.885	0.14192	4.885	0.14192	4.78	0.06663
5.4	0.15162		5.4	0.15162	5.4	0	5.4	0.92108					4.955	0.19126	4.93	0.19715	4.915	0.21455	5	0.65382		4.96	0.38749	4.96	0.28126	4.785	0.06783	4.89	0.14661	4.89	0.14661	4.785	0.06783
5.4055	0.15727		5.4055	0.15727	5.4055	0	5.4055	0.91801					4.96	0.19877	4.935	0.20502	4.92	0.22352	5.005	0.68731		4.965	0.40781	4.965	0.29441	4.78906	0.06885	4.895	0.15154	4.895	0.15154	4.78906	0.06885
5.411	0.16325		5.411	0.16325	5.411	0	5.411	0.91474					4.965	0.20672	4.94	0.21336	4.925	0.23304	5.01	0.72152		4.97	0.42943	4.97	0.30843	4.79	0.06908	4.9	0.15675	4.9	0.15675	4.79	0.06908
5.4165	0.1696		5.4165	0.1696	5.4165	0	5.4165	0.91126					4.97	0.21516	4.945	0.22222	4.93	0.24317	5.015	0.7561		4.975	0.45242	4.975	0.32337	4.795	0.07038	4.905	0.16224	4.905	0.16224	4.795	0.07038
5.422	0.17635		5.422	0.17635	5.422	0	5.422	0.90755					4.975	0.22412	4.95	0.23164	4.935	0.25395	5.02	0.79063		4.98	0.47682	4.97875	0.33523	4.8	0.07173	4.90625	0.16367	4.90625	0.16367	4.8	0.07173
5.4275	0.18352		5.4275	0.18352	5.4275	0	5.4275	0.90359					4.98	0.23364	4.955	0.24164	4.94	0.26543	5.02344	0.81408		4.98438	0.49936	4.98	0.3393	4.805	0.07312	4.91	0.16805	4.91	0.16805	4.805	0.07312
5.433	0.19115		5.433	0.19115	5.433	0	5.433	0.89936					4.98438	0.24246	4.96	0.25228	4.945	0.27766	5.025	0.8246		4.985	0.50267	4.985	0.35629	4.81	0.07457	4.915	0.17418	4.915	0.17418	4.81	0.07457
5.4385	0.19928		5.4385	0.19928	5.4385	0	5.4385	0.89483					4.985	0.24376	4.965	0.2636	4.94531	0.27845	5.03	0.85743		4.99	0.52997	4.99	0.3744	4.815	0.07607	4.92	0.18067	4.92	0.18067	4.815	0.07607
5.444	0.20794		5.444	0.20794	5.444	0	5.444	0.88998					4.99	0.25452	4.97	0.27566	4.95	0.29069	5.035	0.88846		4.995	0.55873	4.995	0.39369	4.82	0.07763	4.925	0.18754	4.925	0.18754	4.82	0.07763
5.4495	0.21718		5.4495	0.21718	5.4495	0	5.4495	0.88477					4.995	0.26598	4.975	0.2885	4.955	0.30458	5.04	0.917		5	0.58889	5	0.41424	4.825	0.07925	4.93	0.19482	4.93	0.19482	4.825	0.07925
5.455	0.22704		5.455	0.22704	5.455	0	5.455	0.87918					5	0.27818	4.98	0.30219	4.96	0.31939	5.045	0.94232		5.005	0.62037	5.005	0.43609	4.82813	0.08029	4.935	0.20253	4.935	0.20253	4.82813	0.08029
5.4605	0.23758		5.4605	0.23758	5.4605	0	5.4605	0.87317					5.005	0.29117	4.98438	0.3149	4.965	0.33519	5.04875	0.95873		5.01	0.65304	5.01	0.45931	4.83	0.08093	4.94	0.21071	4.94	0.21071	4.83	0.08093
5.466	0.24885		5.466	0.24885	5.466	0	5.466	0.86669					5.01	0.30502	4.985	0.31678	4.97	0.35204	5.05	0.96375		5.015	0.68671	5.015	0.48392	4.835	0.08269	4.945	0.2194	4.945	0.2194	4.835	0.08269
5.46875	0.25477		5.46875	0.25477	5.46875	0	5.46875	0.86326					5.015	0.31978	4.99	0.33233	4.975	0.37	5.055	0.98063		5.02	0.7211	5.02	0.50998	4.84	0.08452	4.95	0.22862	4.95	0.22862	4.84	0.08452
5.4715	0.26091		5.4715	0.26091	5.4715	0	5.4715	0.85971					5.02	0.33552	4.995	0.34892	4.98	0.38915	5.06	0.99245		5.02344	0.74499	5.025	0.53747	4.845	0.08642	4.955	0.23842	4.955	0.23842	4.845	0.08642
5.477	0.27382		5.477	0.27382	5.477	0	5.477	0.85216					5.025	0.3523	5	0.3666	4.98438	0.40693	5.0625	0.99634		5.025	0.75587	5.03	0.56639	4.85	0.08841	4.96	0.24885	4.96	0.24885	4.85	0.08841
5.4825	0.28765		5.4825	0.28765	5.4825	0	5.4825	0.84401					5.03	0.37018	5.005	0.38545	4.985	0.40955	5.065	0.99885		5.03	0.79059	5.035	0.59667	4.855	0.09047	4.965	0.25994	4.965	0.25994	4.855	0.09047
5.488	0.30247		5.488	0.30247	5.488	0	5.488	0.83518					5.035	0.38923	5.01	0.40552	4.99	0.43126	5.07	0.99962		5.035	0.82476	5.04	0.62824	4.86	0.09263	4.97	0.27175	4.97	0.27175	4.86	0.09263
5.4935	0.31837		5.4935	0.31837	5.4935	0	5.4935	0.82561					5.04	0.40952	5.015	0.42689	4.995	0.45434	5.07227	0.9981		5.04	0.85776	5.045	0.66093	4.865	0.09487	4.975	0.28433	4.975	0.28433	4.865	0.09487
5.499	0.33542		5.499	0.33542	5.499	0	5.499	0.81522					5.045	0.43111	5.02	0.4496	5	0.47883	5.075	0.99475		5.045	0.88894	5.05	0.69455	4.86719	0.09589	4.98	0.29774	4.98	0.29774	4.86719	0.09589
5.5045	0.35372		5.5045	0.35372	5.5045	0	5.5045	0.80392					5.05	0.45405	5.02344	0.46602	5.005	0.50477	5.08	0.98448		5.05	0.91759	5.055	0.72881	4.87	0.09722	4.98438	0.31019	4.98438	0.31019	4.87	0.09722
5.51	0.37336		5.51	0.37336	5.51	0	5.51	0.7916					5.055	0.47838	5.025	0.4737	5.01	0.53217	5.08203	0.97884		5.055	0.94296	5.06	0.76337	4.875	0.09967	4.985	0.31202	4.985	0.31202	4.875	0.09967
5.5155	0.39447		5.5155	0.39447	5.5155	0	5.5155	0.77816					5.06	0.50415	5.03	0.49924	5.015	0.56103	5.085	0.96917		5.06	0.96436	5.065	0.79778	4.88	0.10222	4.99	0.32725	4.99	0.32725	4.88	0.10222
5.521	0.41713		5.521	0.41713	5.521	0	5.521	0.76346					5.0625	0.51758	5.035	0.52622	5.02	0.59129	5.09	0.94937		5.0625	0.97337	5.07	0.83152	4.885	0.1049	4.995	0.34346	4.995	0.34346	4.885	0.1049
5.5265	0.44142		5.5265	0.44142	5.5265	0	5.5265	0.74738					5.065	0.53136	5.04	0.55464	5.02344	0.61285	5.095	0.92573		5.065	0.98115	5.075	0.86399	4.89	0.10769	5	0.36077	5	0.36077	4.89	0.10769
5.532	0.46739		5.532	0.46739	5.532	0	5.532	0.7298					5.07	0.56	5.045	0.58446	5.025	0.62283	5.1	0.89895		5.07	0.99281	5.08	0.89454	4.895	0.11062	5.005	0.37923	5.005	0.37923	4.895	0.11062
5.5375	0.49506		5.5375	0.49506	5.5375	0	5.5375	0.71059					5.075	0.59004	5.05	0.61561	5.03	0.65553	5.10156	0.89006		5.07227	0.99629	5.085	0.92246	4.9	0.11368	5.01	0.39889	5.01	0.39889	4.9	0.11368
5.543	0.52446		5.543	0.52446	5.543	0	5.543	0.6896					5.08	0.62138	5.055	0.64797	5.035	0.68923	5.105	0.86978		5.075	0.99897	5.09	0.947	4.905	0.11689	5.015	0.41982	5.015	0.41982	4.905	0.11689
5.5485	0.55558		5.5485	0.55558	5.5485	0	5.5485	0.66665					5.085	0.65391	5.06	0.68133	5.04	0.72364	5.11	0.83894		5.08	0.99942	5.095	0.96754	4.90625	0.11772	5.02	0.44207	5.02	0.44207	4.90625	0.11772
5.554	0.5884		5.554	0.5884	5.554	0	5.554	0.64156					5.09	0.68742	5.0625	0.69832	5.045	0.75841	5.115	0.8071		5.08203	0.99797	5.0993	0.9815	4.91	0.12026	5.02344	0.45817	5.02344	0.45817	4.91	0.12026
5.55469	0.59262		5.55469	0.59262	5.55469	0	5.55469	0.63826					5.095	0.72165	5.065	0.71547	5.05	0.7931	5.12	0.7749		5.085	0.99418	5.1	0.98343	4.915	0.12379	5.025	0.4657	5.025	0.4657	4.915	0.12379
5.5595	0.62282		5.5595	0.62282	5.5595	0	5.5595	0.61415					5.1	0.75624	5.07	0.75005	5.055	0.82719	5.125	0.74288		5.09	0.98345	5.105	0.99418	4.92	0.1275	5.03	0.49075	5.03	0.49075	4.92	0.1275
5.565	0.65865		5.565	0.65865	5.565	0	5.565	0.58426					5.10156	0.76705	5.075	0.78466	5.06	0.86007	5.13	0.7115		5.0918	0.97834	5.10645	0.99628	4.925	0.13139	5.035	0.51723	5.035	0.51723	4.925	0.13139
5.5705	0.69562		5.5705	0.69562	5.5705	0	5.5705	0.55171					5.105	0.79077	5.08	0.81881	5.0625	0.87586	5.135	0.68117		5.095	0.96766	5.11	0.99946	4.93	0.13548	5.04	0.54516	5.04	0.54516	4.93	0.13548
5.576	0.73337		5.576	0.73337	5.576	0	5.576	0.51636					5.11	0.82474	5.085	0.85192	5.065	0.89109	5.14	0.65221		5.1	0.94736	5.11002	0.99947	4.935	0.13977	5.045	0.57451	5.045	0.57451	4.935	0.13977
5.5815	0.77139		5.5815	0.77139	5.5815	0	5.5815	0.47813					5.115	0.85758	5.09	0.88335	5.07	0.91951	5.14063	0.6487		5.10156	0.94019	5.11359	0.99978	4.94	0.14429	5.05	0.60521	5.05	0.60521	4.94	0.14429
5.587	0.80907		5.587	0.80907	5.587	0	5.587	0.43696					5.12	0.88862	5.095	0.9124	5.075	0.94462	5.145	0.62488		5.105	0.92321	5.115	0.99911	4.945	0.14904	5.055	0.63715	5.055	0.63715	4.945	0.14904
5.5925	0.84563		5.5925	0.84563	5.5925	0	5.5925	0.39289					5.125	0.91716	5.1	0.93836	5.08	0.96572	5.15	0.59939		5.11	0.89597	5.11717	0.99721	4.95	0.15404	5.06	0.67018	5.06	0.67018	4.95	0.15404
5.59766	0.87814		5.59766	0.87814	5.59766	0	5.59766	0.34908					5.13	0.94249	5.10375	0.95537	5.08203	0.97299	5.155	0.57591		5.115	0.86636	5.12	0.99317	4.955	0.15931	5.0625	0.68704	5.0625	0.68704	4.955	0.15931
5.598	0.88023		5.598	0.88023	5.598	0	5.598	0.34608					5.135	0.9639	5.105	0.96051	5.085	0.98217	5.16	0.55458		5.12	0.83507	5.12074	0.99183	4.96	0.16488	5.065	0.70407	5.065	0.70407	4.96	0.16488
5.6035	0.9119		5.6035	0.9119	5.6035	0	5.6035	0.29681					5.14	0.98076	5.11	0.97821	5.09	0.99345	5.165	0.53546		5.125	0.80282	5.125	0.9819	4.965	0.17075	5.07	0.73852	5.07	0.73852	4.965	0.17075
5.609	0.93967		5.609	0.93967	5.609	0	5.609	0.24561					5.14063	0.98252	5.11437	0.98962	5.0918	0.99617	5.17	0.5186		5.13	0.77021	5.12789	0.9731	4.97	0.17695	5.075	0.77314	5.075	0.77314	4.97	0.17695
5.6145	0.96259		5.6145	0.96259	5.6145	0	5.6145	0.19342					5.145	0.99255	5.115	0.99091	5.09424	0.9987	5.175	0.50398		5.135	0.7378	5.13	0.9657	4.975	0.18351	5.08	0.80748	5.08	0.80748	4.975	0.18351
5.61914	0.97753		5.61914	0.97753	5.61914	0	5.61914	0.14989					5.15	0.99889	5.11969	0.99792	5.095	0.99921	5.18	0.49146		5.14	0.70604	5.135	0.94512	4.98	0.19045	5.085	0.84099	5.085	0.84099	4.98	0.19045
5.62	0.97982		5.62	0.97982	5.62	0	5.62	0.14205					5.155	0.9996	5.12	0.99821	5.09668	0.99987	5.185	0.48082		5.14063	0.70214	5.14	0.92085	4.985	0.19779	5.09	0.87304	5.09	0.87304	4.985	0.19779
5.6255	0.99073		5.6255	0.99073	5.6255	0	5.6255	0.0963					5.16	0.99468	5.12234	0.9997	5.0979	0.99994	5.19	0.47164		5.145	0.67532	5.14219	0.90925	4.99	0.20557	5.095	0.90295	5.095	0.90295	4.99	0.20557
5.631	0.99494		5.631	0.99494	5.631	0	5.631	0.07116					5.16016	0.99444	5.125	0.99988	5.09912	0.99967	5.195	0.46336		5.15	0.64594	5.145	0.89359	4.995	0.21383	5.1	0.93002	5.1	0.93002	4.995	0.21383
5.6365	0.99239		5.6365	0.99239	5.6365	0	5.6365	0.08723					5.165	0.98434	5.13	0.99589	5.1	0.99926	5.2	0.45525		5.155	0.61817	5.15	0.86408	5	0.22258	5.10125	0.93625	5.10125	0.93625	5	0.22258
5.64063	0.98623		5.64063	0.98623	5.64063	0	5.64063	0.11736					5.16992	0.96925	5.135	0.98642	5.10156	0.99811	5.205	0.44653		5.16	0.5922	5.155	0.83305	5.005	0.23187	5.105	0.95351	5.105	0.95351	5.005	0.23187
5.642	0.98341		5.642	0.98341	5.642	0	5.642	0.1288					5.17	0.96898	5.14	0.97184	5.105	0.99365	5.21	0.4365		5.165	0.56818	5.16	0.80116	5.01	0.24174	5.11	0.97276	5.11	0.97276	5.01	0.24174
5.6475	0.96851		5.6475	0.96851	5.6475	0	5.6475	0.17746					5.175	0.94914	5.145	0.95269	5.10645	0.99099	5.215	0.42466		5.17	0.54624	5.165	0.76902	5.015	0.25223	5.11094	0.97586	5.11094	0.97586	5.015	0.25223
5.65137	0.95498		5.65137	0.95498	5.65137	0	5.65137	0.21218					5.17969	0.92702	5.15	0.92956	5.11	0.98259	5.21875	0.41449		5.175	0.52647	5.17	0.73717	5.02	0.26339	5.115	0.9872	5.115	0.9872	5.02	0.26339
5.653	0.94861		5.653	0.94861	5.653	0	5.653	0.22669					5.18	0.92544	5.155	0.90313	5.11133	0.97878	5.22	0.41087		5.17969	0.50995	5.175	0.70605	5.02125	0.26629	5.12	0.99636	5.12	0.99636	5.02125	0.26629
5.6585	0.92477		5.6585	0.92477	5.6585	0	5.6585	0.27428					5.185	0.89865	5.16	0.87424	5.115	0.96649	5.225	0.39533		5.18	0.50892	5.18	0.67605	5.025	0.27525	5.12063	0.99712	5.12063	0.99712	5.025	0.27525
5.66211	0.90755		5.66211	0.90755	5.66211	0	5.66211	0.30406					5.19	0.86951	5.165	0.8436	5.12	0.94593	5.23	0.37852		5.185	0.49363	5.185	0.64748	5.03	0.28788	5.125	0.99995	5.125	0.99995	5.03	0.28788
5.664	0.89817		5.664	0.89817	5.664	0	5.664	0.31911					5.195	0.83874	5.17	0.8119	5.12109	0.94091	5.235	0.36099		5.19	0.48056	5.19	0.62059	5.035	0.30133	5.13	0.99788	5.13	0.99788	5.035	0.30133
5.6695	0.87002		5.6695	0.87002	5.6695	0	5.6695	0.36053					5.2	0.80705	5.175	0.77976	5.125	0.92159	5.24	0.34333		5.195	0.46959	5.195	0.59559	5.04	0.31565	5.13031	0.99756	5.13031	0.99756	5.04	0.31565
5.675	0.84151		5.675	0.84151	5.675	0	5.675	0.3981					5.205	0.77505	5.18	0.74775	5.13	0.8942	5.245	0.32599		5.2	0.4605	5.19937	0.57539	5.045	0.33089	5.135	0.99026	5.135	0.99026	5.045	0.33089
5.6805	0.81375		5.6805	0.81375	5.6805	0	5.6805	0.43156					5.21	0.7433	5.185	0.71636	5.135	0.8645	5.25	0.30932		5.205	0.45291	5.2	0.57264	5.05	0.34712	5.14	0.97739	5.14	0.97739	5.05	0.34712
5.68359	0.79884		5.68359	0.79884	5.68359	0	5.68359	0.44851					5.215	0.71227	5.19	0.686	5.14	0.83321	5.255	0.29352		5.21	0.44629	5.205	0.55186	5.055	0.36441	5.145	0.95973	5.145	0.95973	5.055	0.36441
5.686	0.78772		5.686	0.78772	5.686	0	5.686	0.46074					5.21875	0.68973	5.195	0.65701	5.14063	0.82922	5.26	0.2787		5.215	0.43993	5.21	0.53334	5.06	0.38286	5.15	0.93789	5.15	0.93789	5.06	0.38286
5.6915	0.76427		5.6915	0.76427	5.6915	0	5.6915	0.48552					5.22	0.68238	5.2	0.62966	5.145	0.80103	5.265	0.2649		5.21875	0.43485	5.215	0.51713	5.0625	0.39255	5.155	0.91256	5.155	0.91256	5.0625	0.39255
5.697	0.74407		5.697	0.74407	5.697	0	5.697	0.50589					5.225	0.65394	5.205	0.60418	5.15	0.76859	5.27	0.25209		5.22	0.43303	5.22	0.50322	5.065	0.40256	5.16	0.88448	5.16	0.88448	5.065	0.40256
5.7025	0.72763		5.7025	0.72763	5.7025	0	5.7025	0.52189					5.23	0.62723	5.21	0.58075	5.155	0.73643	5.275	0.24024		5.225	0.42483	5.225	0.49152	5.07	0.42353	5.165	0.85438	5.165	0.85438	5.07	0.42353
5.708	0.71522		5.708	0.71522	5.708	0	5.708	0.53365					5.235	0.60248	5.215	0.5595	5.16	0.70501	5.28	0.22928		5.23	0.41475	5.23	0.48183	5.075	0.44575	5.16937	0.82697	5.16937	0.82697	5.075	0.44575
5.7135	0.70683		5.7135	0.70683	5.7135	0	5.7135	0.54145					5.24	0.57987	5.22	0.54055	5.165	0.67471	5.285	0.21914		5.235	0.40255	5.235	0.47382	5.08	0.46929	5.17	0.82299	5.17	0.82299	5.08	0.46929
5.719	0.70209		5.719	0.70209	5.719	0	5.719	0.54581					5.245	0.55952	5.225	0.52394	5.17	0.64586	5.29	0.20975		5.24	0.38835	5.24	0.46696	5.085	0.49419	5.175	0.79096	5.175	0.79096	5.085	0.49419
5.7245	0.70026		5.7245	0.70026	5.7245	0	5.7245	0.54749					5.25	0.54154	5.23	0.50969	5.175	0.61871	5.295	0.20105		5.245	0.37255	5.245	0.46054	5.09	0.52049	5.18	0.75881	5.18	0.75881	5.09	0.52049
5.72656	0.70009		5.72656	0.70009	5.72656	0	5.72656	0.54764					5.255	0.52597	5.235	0.49772	5.17969	0.59497	5.3	0.19297		5.25	0.35574	5.25	0.45374	5.09375	0.54114	5.185	0.72726	5.185	0.72726	5.09375	0.54114
5.73	0.70013		5.73	0.70013	5.73	0	5.73	0.54761					5.26	0.5128	5.24	0.48784	5.18	0.59345	5.305	0.18546		5.255	0.33854	5.255	0.44572	5.095	0.5482	5.19	0.69657	5.19	0.69657	5.095	0.5482
5.7355	0.70014		5.7355	0.70014	5.7355	0	5.7355	0.54759					5.265	0.50191	5.245	0.47971	5.185	0.57026	5.31	0.17845		5.26	0.32146	5.25656	0.44285	5.1	0.57727	5.195	0.66714	5.195	0.66714	5.1	0.57727
5.741	0.69853		5.741	0.69853	5.741	0	5.741	0.54907					5.27	0.49306	5.25	0.47277	5.19	0.54925	5.315	0.17192		5.265	0.30491	5.26	0.43582	5.105	0.60766	5.19875	0.64607	5.19875	0.64607	5.105	0.60766
5.7465	0.6936		5.7465	0.6936	5.7465	0	5.7465	0.55353					5.275	0.48582	5.255	0.46629	5.195	0.53051	5.32	0.1658		5.27	0.28915	5.265	0.42368	5.11	0.63925	5.2	0.63927	5.2	0.63927	5.11	0.63925
5.752	0.68409		5.752	0.68409	5.752	0	5.752	0.56206					5.28	0.47957	5.26	0.4595	5.2	0.51407	5.325	0.16008		5.275	0.27432	5.27	0.40935	5.115	0.67189	5.205	0.6132	5.205	0.6132	5.115	0.67189
5.7575	0.66937		5.7575	0.66937	5.7575	0	5.7575	0.57501					5.285	0.47353	5.265	0.45157	5.205	0.49993	5.33	0.15471		5.28	0.2605	5.275	0.3932	5.12	0.70534	5.21	0.58913	5.21	0.58913	5.12	0.70534
5.763	0.64955		5.763	0.64955	5.763	0	5.763	0.59199					5.29	0.46679	5.27	0.4418	5.21	0.48798	5.335	0.14966		5.285	0.24766	5.28	0.37583	5.125	0.73926	5.215	0.56722	5.215	0.56722	5.125	0.73926
5.7685	0.62538		5.7685	0.62538	5.7685	0	5.7685	0.61206					5.295	0.4585	5.275	0.42978	5.215	0.47802	5.34	0.14491		5.29	0.23579	5.285	0.35787	5.13	0.77347	5.22	0.54757	5.22	0.54757	5.13	0.77347
5.774	0.59797		5.774	0.59797	5.774	0	5.774	0.63406					5.29688	0.45485	5.28	0.41552	5.21875	0.47165	5.345	0.14043		5.295	0.22481	5.29	0.33991	5.135	0.80734	5.225	0.53027	5.225	0.53027	5.135	0.80734
5.7795	0.56855		5.7795	0.56855	5.7795	0	5.7795	0.65685					5.3	0.44802	5.285	0.39934	5.22	0.4697	5.35	0.1362		5.29688	0.22091	5.295	0.3224	5.14	0.8404	5.23	0.51532	5.23	0.51532	5.14	0.8404
5.785	0.53824		5.785	0.53824	5.785	0	5.785	0.67953					5.305	0.43508	5.29	0.38185	5.225	0.46247	5.355	0.13221		5.3	0.21465	5.3	0.30565	5.145	0.87204	5.235	0.50268	5.235	0.50268	5.145	0.87204
5.7905	0.50796		5.7905	0.50796	5.7905	0	5.7905	0.70145					5.31	0.41981	5.295	0.36367	5.23	0.45565	5.36	0.12843		5.305	0.20513	5.305	0.28984	5.1475	0.88714	5.24	0.49219	5.24	0.49219	5.1475	0.88714
5.796	0.4784		5.796	0.4784	5.796	0	5.796	0.72222					5.315	0.40269	5.3	0.34543	5.235	0.44844	5.365	0.12485		5.31	0.19712	5.31	0.27506	5.15	0.90162	5.245	0.48353	5.245	0.48353	5.15	0.90162
5.8015	0.45		5.8015	0.45	5.8015	0	5.8015	0.74162					5.32	0.38438	5.305	0.32758	5.24	0.44004	5.37	0.12145		5.315	0.18888	5.31375	0.26467	5.155	0.92845	5.25	0.47623	5.25	0.47623	5.155	0.92845
5.807	0.42307		5.807	0.42307	5.807	0	5.807	0.75956					5.325	0.36555	5.31	0.31048	5.245	0.42983	5.375	0.11822		5.32	0.18138	5.315	0.26133	5.16	0.95187	5.255	0.46962	5.255	0.46962	5.16	0.95187
5.8125	0.39775		5.8125	0.39775	5.8125	0	5.8125	0.77605					5.33	0.34682	5.315	0.29432	5.25	0.41749	5.38	0.11515		5.325	0.17443	5.32	0.24862	5.165	0.97121	5.2575	0.46632	5.2575	0.46632	5.165	0.97121
5.818	0.37411		5.818	0.37411	5.818	0	5.818	0.79113					5.335	0.32862	5.32	0.27919	5.255	0.40307	5.385	0.11224		5.33	0.16797	5.325	0.23686	5.17	0.98589	5.26	0.46289	5.26	0.46289	5.17	0.98589
5.8235	0.35216		5.8235	0.35216	5.8235	0	5.8235	0.80489					5.34	0.31126	5.325	0.26513	5.26	0.38696	5.39	0.10946		5.335	0.16194	5.33	0.226	5.175	0.99547	5.265	0.45518	5.265	0.45518	5.175	0.99547
5.829	0.33185		5.829	0.33185	5.829	0	5.829	0.8174					5.345	0.29493	5.33	0.25211	5.265	0.36971	5.395	0.10681		5.34	0.1563	5.335	0.21597	5.17563	0.99629	5.27	0.44574	5.27	0.44574	5.17563	0.99629
5.8345	0.31312		5.8345	0.31312	5.8345	0	5.8345	0.82878					5.35	0.27968	5.335	0.24008	5.27	0.35194	5.4	0.10428		5.345	0.15102	5.34	0.20668	5.17844	0.99894	5.275	0.43412	5.275	0.43412	5.17844	0.99894
5.84	0.29586		5.84	0.29586	5.84	0	5.84	0.83913					5.355	0.26553	5.34	0.22897	5.275	0.33422	5.405	0.10187		5.35	0.14606	5.345	0.19808	5.18	0.99965	5.28	0.42022	5.28	0.42022	5.18	0.99965
5.8455	0.27997		5.8455	0.27997	5.8455	0	5.8455	0.84855					5.36	0.25245	5.345	0.21872	5.28	0.31696	5.41	0.09956		5.355	0.1414	5.35	0.1901	5.18125	0.99984	5.285	0.40433	5.285	0.40433	5.18125	0.99984
5.851	0.26535		5.851	0.26535	5.851	0	5.851	0.85712					5.365	0.24037	5.35	0.20924	5.285	0.30048	5.415	0.09736		5.36	0.13701	5.355	0.18269	5.18266	0.99963	5.29	0.38698	5.29	0.38698	5.18266	0.99963
5.8565	0.25188		5.8565	0.25188	5.8565	0	5.8565	0.86494					5.37	0.22921	5.355	0.20044	5.29	0.28494	5.42	0.09525		5.365	0.13288	5.36	0.17578	5.18406	0.999	5.295	0.36882	5.295	0.36882	5.18406	0.999
5.862	0.23947		5.862	0.23947	5.862	0	5.862	0.87208					5.375	0.21891	5.36	0.19226	5.295	0.27042	5.425	0.09323		5.37	0.12898	5.365	0.16933	5.185	0.99833	5.3	0.35047	5.3	0.35047	5.185	0.99833
5.8675	0.22802		5.8675	0.22802	5.8675	0	5.8675	0.87863					5.38	0.20939	5.365	0.18466	5.3	0.25694	5.43	0.09129		5.375	0.12528	5.37	0.16331	5.18687	0.99642	5.305	0.33245	5.305	0.33245	5.18687	0.99642
5.873	0.21743		5.873	0.21743	5.873	0	5.873	0.88463					5.385	0.20057	5.37	0.17758	5.305	0.24446	5.435	0.08943		5.38	0.12179	5.375	0.15767	5.19	0.99158	5.31	0.3151	5.31	0.3151	5.19	0.99158
5.8785	0.20763		5.8785	0.20763	5.8785	0	5.8785	0.89015					5.39	0.19239	5.375	0.17099	5.31	0.23293	5.44	0.08765		5.385	0.11848	5.38	0.15238	5.1925	0.98625	5.315	0.29867	5.315	0.29867	5.1925	0.98625
5.884	0.19855		5.884	0.19855	5.884	0	5.884	0.89524					5.395	0.18479	5.38	0.16484	5.315	0.22229	5.445	0.08594		5.39	0.11533	5.385	0.14741	5.195	0.97967	5.31625	0.29472	5.31625	0.29472	5.195	0.97967
5.8895	0.19011		5.8895	0.19011	5.8895	0	5.8895	0.89994					5.4	0.17772	5.385	0.15908	5.3175	0.21727	5.45	0.0843		5.395	0.11235	5.39	0.14274	5.2	0.96302	5.32	0.28327	5.32	0.28327	5.2	0.96302
5.895	0.18227		5.895	0.18227	5.895	0	5.895	0.90429					5.405	0.17112	5.39	0.15369	5.32	0.21245	5.455	0.08272		5.4	0.10951	5.395	0.13833	5.205	0.94221	5.325	0.26893	5.325	0.26893	5.205	0.94221
5.89844	0.17764		5.89844	0.17764	5.89844	0	5.89844	0.90684					5.41	0.16496	5.395	0.14862	5.325	0.20335	5.46	0.08121		5.405	0.1068	5.4	0.13417	5.21	0.91789	5.33	0.25564	5.33	0.25564	5.21	0.91789
5.9005	0.17495		5.9005	0.17495	5.9005	0	5.9005	0.90832					5.415	0.1592	5.4	0.14386	5.33	0.19493	5.465	0.07975		5.41	0.10423	5.405	0.13024	5.215	0.89075	5.335	0.24335	5.335	0.24335	5.215	0.89075
5.906	0.16813		5.906	0.16813	5.906	0	5.906	0.91207					5.42	0.15379	5.405	0.13937	5.335	0.18711	5.47	0.07834		5.415	0.10177	5.41	0.12653	5.22	0.86153	5.34	0.232	5.34	0.232	5.22	0.86153
5.9115	0.16175		5.9115	0.16175	5.9115	0	5.9115	0.91556					5.425	0.14871	5.41	0.13514	5.34	0.17984	5.475	0.07699		5.42	0.09943	5.415	0.12301	5.225	0.83091	5.345	0.22152	5.345	0.22152	5.225	0.83091
5.917	0.15578		5.917	0.15578	5.917	0	5.917	0.91882					5.43	0.14394	5.415	0.13114	5.345	0.17307	5.48	0.07569		5.425	0.09719	5.42	0.11967	5.23	0.79953	5.35	0.21183	5.35	0.21183	5.23	0.79953
5.9225	0.15018		5.9225	0.15018	5.9225	0	5.9225	0.92186					5.435	0.13944	5.42	0.12736	5.35	0.16675	5.485	0.07443		5.43	0.09505	5.425	0.1165	5.235	0.76799	5.355	0.20286	5.355	0.20286	5.235	0.76799
5.928	0.14492		5.928	0.14492	5.928	0	5.928	0.92471					5.44	0.1352	5.425	0.12378	5.355	0.16084	5.49	0.07322		5.435	0.093	5.42812	0.1146	5.24	0.73681	5.36	0.19454	5.36	0.19454	5.24	0.73681
5.9335	0.13997		5.9335	0.13997	5.9335	0	5.9335	0.92738					5.445	0.13119	5.43	0.12039	5.36	0.15531	5.495	0.07205		5.44	0.09104	5.43	0.11349	5.245	0.70641	5.365	0.18681	5.365	0.18681	5.245	0.70641
5.939	0.13532		5.939	0.13532	5.939	0	5.939	0.92988					5.45	0.1274	5.435	0.11717	5.365	0.15012	5.5	0.07092		5.445	0.08917	5.435	0.11062	5.25	0.67719	5.37	0.17962	5.37	0.17962	5.25	0.67719
5.9445	0.13093		5.9445	0.13093	5.9445	0	5.9445	0.93224					5.45313	0.12514	5.44	0.11411	5.37	0.14525	5.505	0.06984		5.45	0.08737	5.44	0.10789	5.255	0.64945	5.375	0.17291	5.375	0.17291	5.255	0.64945
5.95	0.12679		5.95	0.12679	5.95	0	5.95	0.93446					5.455	0.12382	5.445	0.1112	5.375	0.14066	5.51	0.06879		5.455	0.08564	5.445	0.10529	5.26	0.62345	5.38	0.16664	5.38	0.16664	5.26	0.62345
5.9555	0.12287		5.9555	0.12287	5.9555	0	5.9555	0.93655					5.46	0.12041	5.45	0.10843	5.38	0.13633	5.515	0.06777		5.46	0.08398	5.45	0.10281	5.265	0.5994	5.385	0.16077	5.385	0.16077	5.265	0.5994
5.961	0.11917		5.961	0.11917	5.961	0	5.961	0.93853					5.465	0.11718	5.45313	0.10677	5.385	0.13225	5.52	0.06679		5.465	0.08239	5.455	0.10044	5.27	0.57748	5.39	0.15527	5.39	0.15527	5.27	0.57748
5.9665	0.11566		5.9665	0.11566	5.9665	0	5.9665	0.94039					5.47	0.11412	5.455	0.10579	5.39	0.12839	5.525	0.06585		5.47	0.08086	5.46	0.09817	5.275	0.55783	5.395	0.15011	5.395	0.15011	5.275	0.55783
5.972	0.11234		5.972	0.11234	5.972	0	5.972	0.94216					5.475	0.1112	5.46	0.10327	5.395	0.12474	5.53	0.06493		5.475	0.07939	5.465	0.09601	5.28	0.54055	5.4	0.14527	5.4	0.14527	5.28	0.54055
5.9775	0.10918		5.9775	0.10918	5.9775	0	5.9775	0.94383					5.48	0.10842	5.465	0.10087	5.4	0.12128	5.535	0.06405		5.48	0.07798	5.47	0.09394	5.285	0.52571	5.405	0.1407	5.405	0.1407	5.285	0.52571
5.983	0.10619		5.983	0.10619	5.983	0	5.983	0.94542					5.485	0.10577	5.47	0.09858	5.405	0.118	5.54	0.06319		5.485	0.07662	5.475	0.09196	5.29	0.51328	5.41	0.1364	5.41	0.1364	5.29	0.51328
5.98438	0.10546		5.98438	0.10546	5.98438	0	5.98438	0.9458					5.49	0.10325	5.475	0.09638	5.41	0.11488	5.545	0.06236		5.49	0.07531	5.48	0.09006	5.295	0.50319	5.415	0.13234	5.415	0.13234	5.295	0.50319
5.9885	0.10334		5.9885	0.10334	5.9885	0	5.9885	0.94692					5.495	0.10084	5.48	0.09428	5.415	0.11192	5.55	0.06156		5.495	0.07405	5.485	0.08823	5.3	0.49519	5.42	0.1285	5.42	0.1285	5.3	0.49519
5.994	0.10063		5.994	0.10063	5.994	0	5.994	0.94835					5.5	0.09854	5.485	0.09227	5.42	0.1091	5.555	0.06077		5.5	0.07283	5.48531	0.08812	5.305	0.4889	5.425	0.12486	5.425	0.12486	5.305	0.4889
5.9995	0.09805		5.9995	0.09805	5.9995	0	5.9995	0.94971					5.505	0.09634	5.49	0.09035	5.425	0.10642	5.56	0.06002		5.505	0.07166	5.49	0.08648	5.31	0.48369	5.43	0.12142	5.43	0.12142	5.31	0.48369
6.005	0.09559		6.005	0.09559	6.005	0	6.005	0.95101					5.51	0.09423	5.495	0.0885	5.43	0.10386	5.565	0.05928		5.51	0.07052	5.495	0.08481	5.315	0.47875	5.435	0.11815	5.435	0.11815	5.315	0.47875
6.0105	0.09324		6.0105	0.09324	6.0105	0	6.0105	0.95224					5.515	0.09222	5.5	0.08673	5.435	0.10142	5.57	0.05857		5.515	0.06943	5.5	0.08319	5.32	0.47315	5.44	0.11505	5.44	0.11505	5.32	0.47315
6.016	0.091		6.016	0.091	6.016	0	6.016	0.95341					5.52	0.09029	5.505	0.08504	5.44	0.09909	5.575	0.05788		5.52	0.06838	5.505	0.08164	5.325	0.46595	5.445	0.1121	5.445	0.1121	5.325	0.46595
6.0215	0.08886		6.0215	0.08886	6.0215	0	6.0215	0.95454					5.525	0.08844	5.51	0.0834	5.445	0.09686	5.58	0.05721		5.525	0.06736	5.51	0.08016	5.33	0.45641	5.4475	0.11068	5.4475	0.11068	5.33	0.45641
6.027	0.08682		6.027	0.08682	6.027	0	6.027	0.95561					5.53	0.08666	5.515	0.08184	5.45	0.09474	5.585	0.05656		5.53	0.06638	5.515	0.07872	5.335	0.44419	5.45	0.10929	5.45	0.10929	5.335	0.44419
6.0325	0.08486		6.0325	0.08486	6.0325	0	6.0325	0.95663					5.53125	0.08623	5.52	0.08033	5.45313	0.09345	5.59	0.05593		5.535	0.06543	5.52	0.07734	5.34	0.42936	5.455	0.10662	5.455	0.10662	5.34	0.42936
6.038	0.08299		6.038	0.08299	6.038	0	6.038	0.95761					5.535	0.08496	5.525	0.07888	5.455	0.0927	5.595	0.05532		5.54	0.06451	5.525	0.07601	5.345	0.41238	5.46	0.10407	5.46	0.10407	5.345	0.41238
6.0435	0.08119		6.0435	0.08119	6.0435	0	6.0435	0.95854					5.54	0.08332	5.53	0.07749	5.46	0.09075	5.6	0.05473		5.545	0.06362	5.53	0.07474	5.35	0.39395	5.465	0.10164	5.465	0.10164	5.35	0.39395
6.049	0.07947		6.049	0.07947	6.049	0	6.049	0.95944					5.545	0.08175	5.53125	0.07715	5.465	0.08888	5.605	0.05415		5.55	0.06276	5.535	0.0735	5.355	0.37481	5.47	0.09931	5.47	0.09931	5.355	0.37481
6.0545	0.07783		6.0545	0.07783	6.0545	0	6.0545	0.9603					5.55	0.08024	5.535	0.07614	5.47	0.08709	5.61	0.05359		5.555	0.06193	5.54	0.07232	5.36	0.35562	5.475	0.09708	5.475	0.09708	5.36	0.35562
6.06	0.07625		6.06	0.07625	6.06	0	6.06	0.96112					5.555	0.07878	5.54	0.07485	5.475	0.08537	5.615	0.05305		5.56	0.06112	5.5425	0.07174	5.365	0.3369	5.48	0.09495	5.48	0.09495	5.365	0.3369
6.0655	0.07473		6.0655	0.07473	6.0655	0	6.0655	0.96191					5.56	0.07738	5.545	0.0736	5.48	0.08372	5.62	0.05252		5.565	0.06034	5.545	0.07117	5.37	0.319	5.485	0.09291	5.485	0.09291	5.37	0.319
6.07031	0.07345		6.07031	0.07345	6.07031	0	6.07031	0.96257					5.565	0.07603	5.55	0.0724	5.485	0.08214	5.625	0.05201		5.57	0.05959	5.55	0.07007	5.375	0.30212	5.49	0.09096	5.49	0.09096	5.375	0.30212
6.071	0.07327		6.071	0.07327	6.071	0	6.071	0.96267					5.57	0.07474	5.555	0.07124	5.49	0.08061	5.63	0.05151		5.575	0.05885	5.555	0.069	5.38	0.28635	5.495	0.08909	5.495	0.08909	5.38	0.28635
6.0765	0.07187		6.0765	0.07187	6.0765	0	6.0765	0.9634					5.575	0.07349	5.56	0.07012	5.495	0.07915	5.635	0.05103		5.58	0.05814	5.56	0.06798	5.385	0.27171	5.5	0.0873	5.5	0.0873	5.385	0.27171
6.082	0.07052		6.082	0.07052	6.082	0	6.082	0.96409					5.58	0.07228	5.565	0.06904	5.5	0.07774	5.64	0.05055		5.585	0.05746	5.565	0.067	5.39	0.25817	5.505	0.08558	5.505	0.08558	5.39	0.25817
6.0875	0.06923		6.0875	0.06923	6.0875	0	6.0875	0.96477					5.585	0.07112	5.57	0.068	5.505	0.07639	5.645	0.0501		5.59	0.05679	5.57	0.06606	5.395	0.24566	5.51	0.08393	5.51	0.08393	5.395	0.24566
6.093	0.06798		6.093	0.06798	6.093	0	6.093	0.96541					5.59	0.07	5.575	0.06699	5.51	0.07508	5.65	0.04965		5.595	0.05614	5.575	0.06514	5.4	0.23408	5.515	0.08234	5.515	0.08234	5.4	0.23408
6.0985	0.06678		6.0985	0.06678	6.0985	0	6.0985	0.96603					5.595	0.06891	5.58	0.06602	5.515	0.07382	5.655	0.04922		5.6	0.05551	5.58	0.06416	5.405	0.22358	5.52	0.08081	5.52	0.08081	5.405	0.22358
6.104	0.06562		6.104	0.06562	6.104	0	6.104	0.96663					5.6	0.06787	5.585	0.06508	5.52	0.07261	5.66	0.04879		5.605	0.0549	5.585	0.06325	5.41	0.21386	5.525	0.07935	5.525	0.07935	5.41	0.21386
6.1095	0.06451		6.1095	0.06451	6.1095	0	6.1095	0.96721					5.605	0.06687	5.59	0.06417	5.525	0.07144	5.665	0.04838		5.61	0.05431	5.59	0.06239	5.41406	0.20643	5.53	0.07794	5.53	0.07794	5.41406	0.20643
6.115	0.06343		6.115	0.06343	6.115	0	6.115	0.96776					5.60938	0.06602	5.595	0.06329	5.53	0.07031	5.67	0.04798		5.615	0.05374	5.595	0.06157	5.415	0.20478	5.53125	0.07759	5.53125	0.07759	5.415	0.20478
6.1205	0.0624		6.1205	0.0624	6.1205	0	6.1205	0.9683					5.61	0.06591	5.6	0.06244	5.53125	0.07004	5.675	0.0476		5.62	0.05318	5.6	0.06078	5.42	0.19636	5.535	0.07658	5.535	0.07658	5.42	0.19636
6.126	0.06139		6.126	0.06139	6.126	0	6.126	0.96882					5.615	0.06497	5.605	0.06161	5.535	0.06923	5.68	0.04722		5.625	0.05264	5.605	0.06002	5.425	0.18855	5.54	0.07527	5.54	0.07527	5.425	0.18855
6.1315	0.06043		6.1315	0.06043	6.1315	0	6.1315	0.96932					5.62	0.06406	5.60938	0.06091	5.54	0.06818	5.685	0.04685		5.63	0.05211	5.61	0.05927	5.43	0.18128	5.545	0.07401	5.545	0.07401	5.43	0.18128
6.137	0.05949		6.137	0.05949	6.137	0	6.137	0.9698					5.625	0.06317	5.61	0.06081	5.545	0.06716	5.69	0.04649		5.635	0.0516	5.615	0.05855	5.435	0.17451	5.55	0.07279	5.55	0.07279	5.435	0.17451
6.1425	0.05859		6.1425	0.05859	6.1425	0	6.1425	0.97026					5.63	0.06231	5.615	0.06004	5.55	0.06618	5.695	0.04614		5.64	0.0511	5.62	0.05785	5.44	0.16819	5.555	0.07162	5.555	0.07162	5.44	0.16819
6.148	0.05772		6.148	0.05772	6.148	0	6.148	0.97071					5.635	0.06148	5.62	0.05929	5.555	0.06523	5.7	0.0458		5.645	0.05062	5.625	0.05717	5.445	0.16228	5.56	0.07049	5.56	0.07049	5.445	0.16228
6.1535	0.05688		6.1535	0.05688	6.1535	0	6.1535	0.97114					5.64	0.06067	5.625	0.05857	5.56	0.06432	5.705	0.04547		5.65	0.05015	5.63	0.05652	5.45	0.15675	5.565	0.0694	5.565	0.0694	5.45	0.15675
6.15625	0.05647		6.15625	0.05647	6.15625	0	6.15625	0.97136					5.645	0.05989	5.63	0.05786	5.565	0.06343	5.71	0.04515		5.655	0.04969	5.635	0.05588	5.45313	0.15346	5.57	0.06834	5.57	0.06834	5.45313	0.15346
6.159	0.05606		6.159	0.05606	6.159	0	6.159	0.97156					5.65	0.05914	5.635	0.05718	5.57	0.06258	5.715	0.04483		5.66	0.04925	5.64	0.05526	5.455	0.15155	5.575	0.06733	5.575	0.06733	5.455	0.15155
6.1645	0.05527		6.1645	0.05527	6.1645	0	6.1645	0.97197					5.655	0.05841	5.64	0.05652	5.575	0.06175	5.72	0.04453		5.665	0.04882	5.645	0.05466	5.46	0.14666	5.58	0.06634	5.58	0.06634	5.46	0.14666
6.17	0.05451		6.17	0.05451	6.17	0	6.17	0.97236					5.66	0.0577	5.645	0.05588	5.58	0.06094	5.725	0.04423		5.67	0.0484	5.65	0.05407	5.465	0.14206	5.585	0.06539	5.585	0.06539	5.465	0.14206
6.1755	0.05377		6.1755	0.05377	6.1755	0	6.1755	0.97274					5.665	0.05701	5.65	0.05525	5.585	0.06016	5.73	0.04394		5.675	0.04799	5.655	0.0535	5.47	0.13772	5.59	0.06447	5.59	0.06447	5.47	0.13772
6.181	0.05305		6.181	0.05305	6.181	0	6.181	0.97311					5.67	0.05635	5.655	0.05465	5.59	0.05941	5.735	0.04365		5.68	0.04759	5.65688	0.0533	5.475	0.13362	5.595	0.06358	5.595	0.06358	5.475	0.13362
6.1865	0.05236		6.1865	0.05236	6.1865	0	6.1865	0.97347					5.675	0.0557	5.66	0.05406	5.595	0.05868	5.74	0.04338		5.685	0.0472	5.66	0.05295	5.48	0.12975	5.6	0.06272	5.6	0.06272	5.48	0.12975
6.192	0.05168		6.192	0.05168	6.192	0	6.192	0.97382					5.68	0.05507	5.665	0.05348	5.6	0.05797	5.745	0.04311		5.69	0.04682	5.665	0.05242	5.485	0.12608	5.605	0.06189	5.605	0.06189	5.485	0.12608
6.1975	0.05103		6.1975	0.05103	6.1975	0	6.1975	0.97415					5.685	0.05447	5.67	0.05292	5.605	0.05728	5.75	0.04285		5.695	0.04646	5.67	0.0519	5.49	0.12261	5.60938	0.06118	5.60938	0.06118	5.49	0.12261
6.203	0.0504		6.203	0.0504	6.203	0	6.203	0.97448					5.6875	0.05417	5.675	0.05238	5.60938	0.0567	5.755	0.04259		5.7	0.0461	5.675	0.05139	5.49219	0.12114	5.61	0.06108	5.61	0.06108	5.49219	0.12114
6.2085	0.04978		6.2085	0.04978	6.2085	0	6.2085	0.97479					5.69	0.05387	5.68	0.05184	5.61	0.05662	5.76	0.04234		5.705	0.04575	5.68	0.0509	5.495	0.11931	5.615	0.0603	5.615	0.0603	5.495	0.11931
6.214	0.04918		6.214	0.04918	6.214	0	6.214	0.9751					5.695	0.0533	5.685	0.05132	5.615	0.05597	5.765	0.0421		5.71	0.04541	5.685	0.05042	5.5	0.11618	5.62	0.05954	5.62	0.05954	5.5	0.11618
6.2195	0.04861		6.2195	0.04861	6.2195	0	6.2195	0.97539					5.7	0.05274	5.6875	0.05106	5.62	0.05534	5.77	0.04187		5.715	0.04508	5.69	0.04995	5.505	0.1132	5.625	0.05881	5.625	0.05881	5.505	0.1132
6.225	0.04804		6.225	0.04804	6.225	0	6.225	0.97568					5.705	0.0522	5.69	0.05081	5.625	0.05473	5.775	0.04164		5.72	0.04476	5.695	0.0495	5.51	0.11036	5.63	0.0581	5.63	0.0581	5.51	0.11036
6.2305	0.0475		6.2305	0.0475	6.2305	0	6.2305	0.97596					5.71	0.05168	5.695	0.05032	5.63	0.05414	5.78	0.04141		5.725	0.04444	5.7	0.04906	5.515	0.10766	5.635	0.05741	5.635	0.05741	5.515	0.10766
6.236	0.04697		6.236	0.04697	6.236	0	6.236	0.97623					5.715	0.05116	5.7	0.04984	5.635	0.05356	5.785	0.04119		5.73	0.04414	5.705	0.04863	5.52	0.10508	5.64	0.05674	5.64	0.05674	5.52	0.10508
6.2415	0.04645		6.2415	0.04645	6.2415	0	6.2415	0.9765					5.72	0.05067	5.705	0.04938	5.64	0.05301	5.79	0.04098		5.735	0.04384	5.71	0.04821	5.525	0.10262	5.645	0.05609	5.645	0.05609	5.525	0.10262
6.247	0.04595		6.247	0.04595	6.247	0	6.247	0.97675					5.725	0.05018	5.71	0.04894	5.645	0.05246	5.795	0.04077		5.74	0.04354	5.715	0.04781	5.53	0.10027	5.65	0.05546	5.65	0.05546	5.53	0.10027
6.2525	0.04546		6.2525	0.04546	6.2525	0	6.2525	0.977					5.73	0.04971	5.715	0.04851	5.65	0.05193	5.8	0.04057		5.745	0.04326	5.72	0.04741	5.53125	0.0997	5.655	0.05485	5.655	0.05485	5.53125	0.0997
6.258	0.04499		6.258	0.04499	6.258	0	6.258	0.97725					5.735	0.04925	5.72	0.04809	5.655	0.05142	5.805	0.04038		5.75	0.04298	5.725	0.04703	5.535	0.09802	5.66	0.05426	5.66	0.05426	5.535	0.09802
6.2635	0.04453		6.2635	0.04453	6.2635	0	6.2635	0.97748					5.74	0.04881	5.725	0.04769	5.66	0.05092	5.81	0.04018		5.755	0.04271	5.73	0.04665	5.54	0.09587	5.665	0.05368	5.665	0.05368	5.54	0.09587
6.269	0.04408		6.269	0.04408	6.269	0	6.269	0.97771					5.745	0.04837	5.73	0.04729	5.665	0.05043	5.815	0.04		5.76	0.04244	5.735	0.04629	5.545	0.09382	5.67	0.05312	5.67	0.05312	5.545	0.09382
6.2745	0.04365		6.2745	0.04365	6.2745	0	6.2745	0.97793					5.75	0.04795	5.735	0.04691	5.67	0.04995	5.82	0.03982		5.765	0.04218	5.74	0.04593	5.55	0.09184	5.675	0.05258	5.675	0.05258	5.55	0.09184
6.28	0.04322		6.28	0.04322	6.28	0	6.28	0.97815					5.755	0.04754	5.74	0.04653	5.675	0.04949	5.825	0.03964		5.77	0.04193	5.745	0.04558	5.555	0.08995	5.68	0.05204	5.68	0.05204	5.555	0.08995
6.2855	0.04281		6.2855	0.04281	6.2855	0	6.2855	0.97836					5.76	0.04714	5.745	0.04617	5.68	0.04903	5.83	0.03947		5.775	0.04169	5.75	0.04525	5.56	0.08814	5.685	0.05151	5.685	0.05151	5.56	0.08814
6.291	0.04241		6.291	0.04241	6.291	0	6.291	0.97857					5.765	0.04675	5.75	0.04581	5.685	0.0486	5.835	0.0393		5.78	0.04146	5.755	0.04492	5.565	0.0864	5.6875	0.05123	5.6875	0.05123	5.565	0.0864
6.2965	0.04202		6.2965	0.04202	6.2965	0	6.2965	0.97877					5.77	0.04637	5.755	0.04547	5.6875	0.04841	5.84	0.03914		5.785	0.04124	5.76	0.0446	5.57	0.08473	5.69	0.05114	5.69	0.05114	5.57	0.08473
6.302	0.04163		6.302	0.04163	6.302	0	6.302	0.97896					5.775	0.046	5.76	0.04513	5.69	0.04823	5.845	0.03898		5.79	0.04102	5.765	0.04428	5.575	0.08312	5.695	0.05058	5.695	0.05058	5.575	0.08312
6.3075	0.04126		6.3075	0.04126	6.3075	0	6.3075	0.97915					5.78	0.04564	5.765	0.0448	5.695	0.04784	5.85	0.03882		5.795	0.04081	5.77	0.04398	5.58	0.08158	5.7	0.0501	5.7	0.0501	5.58	0.08158
6.313	0.0409		6.313	0.0409	6.313	0	6.313	0.97934					5.785	0.04529	5.76563	0.04476	5.7	0.04745	5.855	0.03867		5.8	0.0406	5.77125	0.0439	5.585	0.08009	5.705	0.04964	5.705	0.04964	5.585	0.08009
6.3185	0.04055		6.3185	0.04055	6.3185	0	6.3185	0.97952					5.79	0.04495	5.77	0.04448	5.705	0.04705	5.86	0.03853		5.805	0.04039	5.775	0.04368	5.59	0.07867	5.71	0.04919	5.71	0.04919	5.59	0.07867
6.324	0.04021		6.324	0.04021	6.324	0	6.324	0.97969					5.795	0.04462	5.775	0.04417	5.71	0.04667	5.865	0.03839		5.81	0.04019	5.78	0.04339	5.595	0.07729	5.715	0.04875	5.715	0.04875	5.595	0.07729
6.32813	0.03995		6.32813	0.03995	6.32813	0	6.32813	0.97982					5.8	0.04429	5.78	0.04387	5.715	0.0463	5.8675	0.03832		5.815	0.04	5.785	0.04311	5.6	0.07597	5.72	0.04832	5.72	0.04832	5.6	0.07597
6.3295	0.03987		6.3295	0.03987	6.3295	0	6.3295	0.97986					5.805	0.04398	5.785	0.04357	5.72	0.04594	5.87	0.03825		5.82	0.03981	5.79	0.04284	5.605	0.07469	5.725	0.04791	5.725	0.04791	5.605	0.07469
6.335	0.03954		6.335	0.03954	6.335	0	6.335	0.98003					5.81	0.04367	5.79	0.04328	5.725	0.04559	5.875	0.03811		5.825	0.03962	5.795	0.04257	5.60938	0.07361	5.73	0.04751	5.73	0.04751	5.60938	0.07361
6.3405	0.03923		6.3405	0.03923	6.3405	0	6.3405	0.98019					5.815	0.04337	5.795	0.043	5.73	0.04525	5.88	0.03798		5.83	0.03944	5.8	0.04231	5.61	0.07346	5.735	0.04711	5.735	0.04711	5.61	0.07346
6.346	0.03892		6.346	0.03892	6.346	0	6.346	0.98035					5.82	0.04308	5.8	0.04272	5.735	0.04491	5.885	0.03786		5.835	0.03926	5.805	0.04205	5.615	0.07227	5.74	0.04673	5.74	0.04673	5.615	0.07227
6.3515	0.03861		6.3515	0.03861	6.3515	0	6.3515	0.9805					5.825	0.04279	5.805	0.04245	5.74	0.04459	5.89	0.03774		5.84	0.03909	5.81	0.0418	5.62	0.07112	5.745	0.04636	5.745	0.04636	5.62	0.07112
6.357	0.03832		6.357	0.03832	6.357	0	6.357	0.98065					5.83	0.04251	5.81	0.04219	5.745	0.04428	5.895	0.03762		5.845	0.03892	5.815	0.04156	5.625	0.07001	5.75	0.04599	5.75	0.04599	5.625	0.07001
6.3625	0.03803		6.3625	0.03803	6.3625	0	6.3625	0.9808					5.835	0.04224	5.815	0.04193	5.75	0.04397	5.9	0.0375		5.85	0.03876	5.82	0.04133	5.63	0.06894	5.755	0.04564	5.755	0.04564	5.63	0.06894
6.368	0.03775		6.368	0.03775	6.368	0	6.368	0.98094					5.84	0.04197	5.82	0.04168	5.755	0.04367	5.905	0.03739		5.855	0.0386	5.825	0.0411	5.635	0.06791	5.76	0.0453	5.76	0.0453	5.635	0.06791
6.3735	0.03747		6.3735	0.03747	6.3735	0	6.3735	0.98108					5.84375	0.04178	5.825	0.04144	5.76	0.04338	5.91	0.03728		5.86	0.03844	5.83	0.04087	5.64	0.06691	5.765	0.04496	5.765	0.04496	5.64	0.06691
6.379	0.03721		6.379	0.03721	6.379	0	6.379	0.98122					5.845	0.04171	5.83	0.0412	5.765	0.0431	5.915	0.03718		5.865	0.03829	5.835	0.04065	5.645	0.06594	5.76563	0.04492	5.76563	0.04492	5.645	0.06594
6.3845	0.03695		6.3845	0.03695	6.3845	0	6.3845	0.98135					5.85	0.04146	5.835	0.04097	5.76563	0.04306	5.92	0.03708		5.8675	0.03822	5.84	0.04044	5.64844	0.0653	5.77	0.04464	5.77	0.04464	5.64844	0.0653
6.39	0.03669		6.39	0.03669	6.39	0	6.39	0.98148					5.855	0.04122	5.84	0.04074	5.77	0.04282	5.925	0.03698		5.87	0.03815	5.845	0.04023	5.65	0.06501	5.775	0.04432	5.775	0.04432	5.65	0.06501
6.3955	0.03644		6.3955	0.03644	6.3955	0	6.3955	0.98161					5.86	0.04098	5.84375	0.04058	5.775	0.04255	5.93	0.03689		5.875	0.038	5.85	0.04003	5.655	0.0641	5.78	0.04401	5.78	0.04401	5.655	0.0641
6.401	0.0362		6.401	0.0362	6.401	0	6.401	0.98173					5.865	0.04074	5.845	0.04052	5.78	0.04229	5.935	0.0368		5.88	0.03787	5.855	0.03983	5.66	0.06323	5.785	0.0437	5.785	0.0437	5.66	0.06323
6.4065	0.03596		6.4065	0.03596	6.4065	0	6.4065	0.98185					5.87	0.04051	5.85	0.04031	5.785	0.04203	5.94	0.03671		5.885	0.03773	5.86	0.03964	5.665	0.06238	5.79	0.04341	5.79	0.04341	5.665	0.06238
6.412	0.03573		6.412	0.03573	6.412	0	6.412	0.98197					5.875	0.04029	5.855	0.0401	5.79	0.04178	5.945	0.03663		5.89	0.0376	5.865	0.03945	5.67	0.06156	5.795	0.04312	5.795	0.04312	5.67	0.06156
6.41406	0.03564		6.41406	0.03564	6.41406	0	6.41406	0.98202					5.88	0.04007	5.86	0.03989	5.795	0.04154	5.95	0.03655		5.895	0.03747	5.87	0.03927	5.675	0.06076	5.8	0.04284	5.8	0.04284	5.675	0.06076
6.4175	0.0355		6.4175	0.0355	6.4175	0	6.4175	0.98209					5.885	0.03986	5.865	0.03969	5.8	0.04131	5.955	0.03647		5.9	0.03735	5.875	0.03909	5.68	0.05998	5.805	0.04257	5.805	0.04257	5.68	0.05998
6.423	0.03528		6.423	0.03528	6.423	0	6.423	0.9822					5.89	0.03965	5.87	0.03949	5.805	0.04107	5.96	0.0364		5.905	0.03723	5.88	0.03892	5.685	0.05924	5.81	0.0423	5.81	0.0423	5.685	0.05924
6.4285	0.03506		6.4285	0.03506	6.4285	0	6.4285	0.98231					5.895	0.03945	5.875	0.0393	5.81	0.04085	5.965	0.03633		5.91	0.03711	5.885	0.03875	5.6875	0.05889	5.815	0.04204	5.815	0.04204	5.6875	0.05889
6.434	0.03485		6.434	0.03485	6.434	0	6.434	0.98242					5.9	0.03926	5.88	0.03912	5.815	0.04063	5.97	0.03626		5.915	0.037	5.88563	0.03873	5.69	0.05853	5.82	0.04179	5.82	0.04179	5.69	0.05853
6.4395	0.03465		6.4395	0.03465	6.4395	0	6.4395	0.98252					5.905	0.03906	5.885	0.03894	5.82	0.04042	5.975	0.03619		5.92	0.03689	5.89	0.03858	5.695	0.05783	5.825	0.04154	5.825	0.04154	5.695	0.05783
6.445	0.03444		6.445	0.03444	6.445	0	6.445	0.98263					5.91	0.03888	5.89	0.03876	5.825	0.04021	5.98	0.03613		5.925	0.03679	5.895	0.03842	5.7	0.05714	5.83	0.0413	5.83	0.0413	5.7	0.05714
6.4505	0.03425		6.4505	0.03425	6.4505	0	6.4505	0.98273					5.915	0.03869	5.895	0.03859	5.83	0.04001	5.985	0.03608		5.93	0.03668	5.9	0.03826	5.705	0.05648	5.835	0.04107	5.835	0.04107	5.705	0.05648
6.456	0.03405		6.456	0.03405	6.456	0	6.456	0.98283					5.92	0.03852	5.9	0.03842	5.835	0.03981	5.99	0.03602		5.93375	0.03661	5.905	0.03811	5.71	0.05583	5.84	0.04084	5.84	0.04084	5.71	0.05583
6.4615	0.03386		6.4615	0.03386	6.4615	0	6.4615	0.98292					5.92188	0.03845	5.905	0.03826	5.84	0.03962	5.995	0.03597		5.935	0.03659	5.91	0.03796	5.715	0.05521	5.84375	0.04067	5.84375	0.04067	5.715	0.05521
6.467	0.03368		6.467	0.03368	6.467	0	6.467	0.98302					5.925	0.03834	5.91	0.0381	5.84375	0.03948	6	0.03593		5.94	0.03649	5.915	0.03782	5.72	0.0546	5.845	0.04061	5.845	0.04061	5.72	0.0546
6.4725	0.0335		6.4725	0.0335	6.4725	0	6.4725	0.98311					5.93	0.03817	5.915	0.03794	5.845	0.03943				5.945	0.0364	5.92	0.03768	5.725	0.05401	5.85	0.0404	5.85	0.0404	5.725	0.05401
6.478	0.03332		6.478	0.03332	6.478	0	6.478	0.9832					5.935	0.03801	5.92	0.03779	5.85	0.03925				5.95	0.03631	5.925	0.03754	5.73	0.05344	5.855	0.04018	5.855	0.04018	5.73	0.05344
6.4835	0.03315		6.4835	0.03315	6.4835	0	6.4835	0.98329					5.94	0.03785	5.92188	0.03774	5.855	0.03907				5.955	0.03623	5.93	0.03741	5.735	0.05288	5.86	0.03998	5.86	0.03998	5.735	0.05288
6.489	0.03298		6.489	0.03298	6.489	0	6.489	0.98337					5.945	0.03769	5.925	0.03764	5.86	0.0389				5.96	0.03614	5.935	0.03728	5.74	0.05234	5.865	0.03977	5.865	0.03977	5.74	0.05234
6.4945	0.03281		6.4945	0.03281	6.4945	0	6.4945	0.98346					5.95	0.03754	5.93	0.0375	5.865	0.03873				5.965	0.03607	5.94	0.03715	5.745	0.05182	5.87	0.03958	5.87	0.03958	5.745	0.05182
6.5	0.03265		6.5	0.03265	6.5	0	6.5	0.98354					5.955	0.03739	5.935	0.03736	5.87	0.03856				5.97	0.03599	5.945	0.03703	5.75	0.05131	5.875	0.03939	5.875	0.03939	5.75	0.05131
						--							5.96	0.03724	5.94	0.03723	5.875	0.0384				5.975	0.03592	5.95	0.03691	5.755	0.05081	5.88	0.0392	5.88	0.0392	5.755	0.05081
						--							5.965	0.0371	5.945	0.0371	5.88	0.03825				5.98	0.03585	5.955	0.0368	5.76	0.05032	5.885	0.03902	5.885	0.03902	5.76	0.05032
						--							5.97	0.03696	5.95	0.03697	5.885	0.0381				5.985	0.03579	5.96	0.03668	5.765	0.04985	5.89	0.03884	5.89	0.03884	5.765	0.04985
						--							5.975	0.03683	5.955	0.03685	5.89	0.03795				5.99	0.03573	5.965	0.03658	5.76563	0.04979	5.895	0.03866	5.895	0.03866	5.76563	0.04979
						--							5.98	0.0367	5.96	0.03673	5.895	0.03781				5.995	0.03567	5.97	0.03647	5.77	0.04939	5.9	0.0385	5.9	0.0385	5.77	0.04939
						--							5.985	0.03657	5.965	0.03662	5.9	0.03767				6	0.03561	5.975	0.03637	5.775	0.04895	5.905	0.03833	5.905	0.03833	5.775	0.04895
						--							5.99	0.03645	5.97	0.03651	5.905	0.03753						5.98	0.03627	5.78	0.04851	5.91	0.03817	5.91	0.03817	5.78	0.04851
						--							5.995	0.03633	5.975	0.0364	5.91	0.0374						5.985	0.03617	5.785	0.04809	5.915	0.03802	5.915	0.03802	5.785	0.04809
						--							6	0.03621	5.98	0.0363	5.915	0.03727						5.99	0.03608	5.79	0.04768	5.92	0.03786	5.92	0.03786	5.79	0.04768
						--									5.985	0.0362	5.92	0.03715						5.995	0.03599	5.795	0.04728	5.92188	0.03781	5.92188	0.03781	5.795	0.04728
															5.99	0.0361	5.92188	0.0371						6	0.0359	5.8	0.04689	5.925	0.03772	5.925	0.03772	5.8	0.04689
															5.995	0.03601	5.925	0.03703								5.80469	0.04653	5.93	0.03757	5.93	0.03757	5.80469	0.04653
															6	0.03592	5.93	0.03691								5.805	0.0465	5.935	0.03744	5.935	0.03744	5.805	0.0465
																	5.935	0.03679								5.81	0.04613	5.94	0.0373	5.94	0.0373	5.81	0.04613
																	5.94	0.03668								5.815	0.04577	5.945	0.03717	5.945	0.03717	5.815	0.04577
																	5.945	0.03658								5.82	0.04542	5.95	0.03704	5.95	0.03704	5.82	0.04542
																	5.95	0.03647								5.825	0.04508	5.955	0.03692	5.955	0.03692	5.825	0.04508
																	5.955	0.03637								5.83	0.04474	5.96	0.0368	5.96	0.0368	5.83	0.04474
																	5.96	0.03628								5.835	0.04441	5.965	0.03668	5.965	0.03668	5.835	0.04441
																	5.965	0.03618								5.84	0.04409	5.97	0.03657	5.97	0.03657	5.84	0.04409
																	5.97	0.03609								5.84375	0.04386	5.975	0.03646	5.975	0.03646	5.84375	0.04386
																	5.975	0.036								5.845	0.04378	5.98	0.03636	5.98	0.03636	5.845	0.04378
																	5.98	0.03592								5.85	0.04348	5.985	0.03626	5.985	0.03626	5.85	0.04348
																	5.985	0.03584								5.855	0.04318	5.99	0.03616	5.99	0.03616	5.855	0.04318
																	5.99	0.03576								5.86	0.0429	5.995	0.03606	5.995	0.03606	5.86	0.0429
																	5.995	0.03569								5.865	0.04261	6	0.03597	6	0.03597	5.865	0.04261
																	6	0.03562								5.87	0.04234					5.87	0.04234
																										5.875	0.04207					5.875	0.04207
																										5.88	0.04181					5.88	0.04181
																										5.885	0.04155					5.885	0.04155
																										5.89	0.04131					5.89	0.04131
																										5.895	0.04106					5.895	0.04106
																										5.9	0.04082					5.9	0.04082
																										5.905	0.04059					5.905	0.04059
																										5.91	0.04037					5.91	0.04037
																										5.915	0.04015					5.915	0.04015
																										5.92	0.03993					5.92	0.03993
																										5.92188	0.03985					5.92188	0.03985
																										5.925	0.03972					5.925	0.03972
																										5.93	0.03951					5.93	0.03951
																										5.935	0.03931					5.935	0.03931
																										5.94	0.03912					5.94	0.03912
																										5.945	0.03893					5.945	0.03893
																										5.95	0.03874					5.95	0.03874
																										5.955	0.03856					5.955	0.03856
																										5.96	0.03838					5.96	0.03838
																										5.96094	0.03835					5.96094	0.03835
																										5.965	0.03821					5.965	0.03821
																										5.97	0.03804					5.97	0.03804
																										5.975	0.03787					5.975	0.03787
																										5.98	0.03771					5.98	0.03771
																										5.985	0.03755					5.985	0.03755
																										5.99	0.0374					5.99	0.0374
																										5.995	0.03725					5.995	0.03725
																										6	0.0371					6	0.0371
